# Supplementary material for: ﻿Phylogenetic analyses and morphological characters reveal two new species of Ganoderma from Yunnan province, China
Source: MycoKeys. 2021 Nov 12;84:141–62. doi: 10.3897/mycokeys.84.69449 (PMC8604878; doi:10.3897/mycokeys.84.69449)
Supplement: XML Treatment for Ganoderma dianzhongense [file mycokeys.84.69449-treatment1.xml]

<!DOCTYPE tp:taxon-treatment
  PUBLIC "-//TaxonX//DTD Taxonomic Treatment Publishing DTD v0 20100105//EN" "tax-treatment-NSO.dtd">
<tp:taxon-treatment xmlns:tp="http://www.plazi.org/taxpub"><tp:treatment-meta><kwd-group><label>Taxon classification</label><kwd>
                <named-content content-type="kingdom">Fungi</named-content>
              </kwd><kwd>
                <named-content content-type="order">Polyporales</named-content>
              </kwd><kwd>
                <named-content content-type="family">Polyporaceae</named-content>
              </kwd></kwd-group><mixed-citation publication-type="journal"><person-group><name><surname>He</surname><given-names>Jun</given-names></name><name><surname>Luo</surname><given-names>Zong-Long</given-names></name><name><surname>Tang</surname><given-names>Song-Ming</given-names></name><name><surname>Li</surname><given-names>Yong-Jun</given-names></name><name><surname>Li</surname><given-names>Shu-Hong</given-names></name><name><surname>Su</surname><given-names>Hong-Yan</given-names></name></person-group><article-title>﻿Phylogenetic analyses and morphological characters reveal two new species of <italic><tp:taxon-name><tp:taxon-name-part taxon-name-part-type="genus" reg="Ganoderma">Ganoderma</tp:taxon-name-part></tp:taxon-name></italic> from Yunnan province, China</article-title><source>MycoKeys</source><day>12</day><month>11</month><year>2021</year><volume>84</volume><fpage>141</fpage><lpage>162</lpage><pub-id pub-id-type="doi">10.3897/mycokeys.84.69449</pub-id></mixed-citation></tp:treatment-meta><tp:nomenclature><label>﻿</label><tp:taxon-name>
              <object-id xmlns:xlink="http://www.w3.org/1999/xlink" content-type="arpha" xlink:type="simple">7822BDB2-515A-56F5-BCDD-BF8EC241821D</object-id>
              <tp:taxon-name-part taxon-name-part-type="genus" reg="Ganoderma">Ganoderma</tp:taxon-name-part>
              <tp:taxon-name-part taxon-name-part-type="species" reg="dianzhongense">dianzhongense</tp:taxon-name-part>
              <object-id xmlns:xlink="http://www.w3.org/1999/xlink" xlink:type="simple">Index Fungorum number: 558822</object-id>
              <object-id xmlns:xlink="http://www.w3.org/1999/xlink" content-type="mycobank" xlink:type="simple">841408</object-id>
            </tp:taxon-name><tp:taxon-authority>J. He, H.Y. Su &amp; S.H. Li</tp:taxon-authority><tp:taxon-status xmlns:xlink="http://www.w3.org/1999/xlink" xlink:type="simple">sp. nov.</tp:taxon-status><xref ref-type="fig" rid="F2">Figure 2</xref></tp:nomenclature><tp:treatment-sec sec-type="diagnosis" id="SECID0E2NBI"><title>Diagnosis.</title><p><italic><tp:taxon-name><tp:taxon-name-part taxon-name-part-type="genus" reg="Ganoderma">Ganoderma</tp:taxon-name-part><tp:taxon-name-part taxon-name-part-type="species" reg="dianzhongense">dianzhongense</tp:taxon-name-part></tp:taxon-name></italic> is characterized by its mesopodal basidiomata, oxblood red to violet brown pileus surface, melon seed kernel-shaped and broadly ellipsoid basidiospores.</p></tp:treatment-sec><tp:treatment-sec sec-type="Holotype" id="SECID0EMOBI"><title>Holotype.</title><p><bold>China.</bold> Yunnan Province, Kunming City, Luquan County, on the rotten broad-leaved trees, alt. 2480 m, Shu-Hong Li, 8 Sept. 2016, L4331 (HKAS 110005).</p></tp:treatment-sec><tp:treatment-sec sec-type="etymology" id="SECID0EUOBI"><title>Etymology.</title><p>The epithet ‘dianzhong’ refers to central Yunnan province in Chinese, where the holotype was collected.</p></tp:treatment-sec><tp:treatment-sec sec-type="description" id="SECID0EZOBI"><title>Description.</title><p><bold>Basidiomata</bold> annual, stipitate, sub-mesopodal to mesopodal or with the back sides fused, coriaceous to woody. <bold>Pileus</bold> single, suborbicular to reniform, up to 4.8–13.1 cm diam., 1.1 cm thick, weakly to strongly laccate, glossy and shiny, oxblood red (9E7) to violet brown (11F8), smooth, and covered by a thin hard crust, concentrically zonate or azonate. <bold>Margin</bold> distinct, slightly obtuse. <bold>Stipe</bold> 9.0–17.7 × 1.1–1.9 cm, central, cylindrical, strongly laccate, dark red brown (11C8) to purplish (14A8) or almost blackish red-brown (10F4), fibrous to woody. <bold>Context</bold> up to 0.4 cm thick, duplex; lower layer dark brown (8F8), fibrous, composed of coarse loose fibrils; upper layer putty (4B2); corky to woody, bearing distinct concentric growth zones, without black melanoid band. <bold>Tubes</bold> woody hard, grayish brown, up to 0.9 cm long, unstratified. <bold>Pore</bold> 4–6 per mm, round to angular, dissepiments slightly thick, entire; pore surface grey white to lead gray (2D2), turning light buff when dust (5D1).</p><p><bold>Hyphal system trimitic.</bold> Generative hyphae 2.0–3.5 μm in diameter, colorless, thin-walled, clamp connections present; skeletal hyphae 3.0–6.0 μm in diameter, subthick-walled to solid, non-septate, arboriform with few branches, yellowish to golden-yellow; binding hyphae 1–2.5 μm in diameter, thick-walled, frequently branched, interwoven, hyaline to yellowish, scarce; all the hyphae IKI–, CB+; tissues darkening in <abbrev xmlns:xlink="http://www.w3.org/1999/xlink" xlink:title="potassium hydroxide" id="ABBRID0ERPBI" xlink:type="simple">KOH</abbrev>.</p><p><bold>Pileipellis</bold> a crustohymeniderm, cells 20–45 × 5.5–7.5 μm, clavate to cylindrical, entire or rarely with one lateral protuberance, thick-walled, without granulations in the apex, golden-yellow to yellowish-brown, thick-walled, moderately amyloid at maturity.</p><p><bold>Basidiospores</bold> (80/6/3) (9.0) 10–<bold><italic>11</italic>.<italic>0</italic></bold>–12.0 (12.5) × (6.5) 7.0–<bold><italic>7</italic>.<italic>9</italic></bold>–8.5 (9.0) μm, Q = (1.12) 1.25–1.55 (1.63), Q<sub>m</sub> = 1.40±0.09 (including myxosporium); holotype: (40/2/1) 10.0–<bold><italic>10</italic>.<italic>9</italic></bold>–12 × 7.0–<bold><italic>7</italic>.<italic>9</italic></bold>–8.5 (9.0) μm,Q = (1.20) 1.25–1.52, Q<sub>m</sub> = 1.39±0.08 (including myxosporium). mostly melon seed-shaped at maturity to broadly ellipsoid, usually with one end tapering and obtuse at maturity, with apical germ pore, yellowish to medium brown, IKI–, CB+, inamyloid; perisporium wrinkled, double-walled, with coarse interwall pillars. <bold>Basidia</bold> widely clavate to utriform, hyaline, with a clamp connection and four sterigmata, 11–19 ×10–13µm; basidioles pear-shaped to fusiform, 10–15 × 8–12 µm.</p><fig id="F2" position="float" orientation="portrait"><object-id xmlns:xlink="http://www.w3.org/1999/xlink" content-type="doi" xlink:type="simple">10.3897/mycokeys.84.69449.figure2</object-id><object-id xmlns:xlink="http://www.w3.org/1999/xlink" content-type="arpha" xlink:type="simple">8694F1D6-D72C-5E64-BF3D-137F03BA518E</object-id><label>Figure 2.</label><caption><p><italic><tp:taxon-name><tp:taxon-name-part taxon-name-part-type="genus" reg="Ganoderma">Ganoderma</tp:taxon-name-part><tp:taxon-name-part taxon-name-part-type="species" reg="dianzhongense">dianzhongense</tp:taxon-name-part></tp:taxon-name></italic> (HKAS 110005, holotype) <bold>A</bold> basidiomata <bold>B</bold> upper surface <bold>C</bold> cut side of pileus <bold>D</bold> pore surface <bold>E</bold> sections of pileipellis (LM) <bold>F</bold> skeletal hyphae from context (LM) <bold>G</bold> binging hyphae from tubes (LM) <bold>H</bold> generative hyphae from tubes (LM) <bold>I-J</bold> basidia and basidioles (LM) <bold>K-L</bold> basidiospores (LM) <bold>M-N</bold> basidiospores (SEM) <bold>O-P</bold> culture after incubation at 28 °C for 8 days. Scale bars: 20 mm (<bold>O, P</bold>); 10 µm (<bold>E-L</bold>); 5 µm (<bold>M, N</bold>). Photographs Jun He.</p></caption><graphic xmlns:xlink="http://www.w3.org/1999/xlink" xlink:href="mycokeys-84-141-g002.jpg" position="float" orientation="portrait" xlink:type="simple" id="oo_610286.jpg"><uri content-type="original_file" xlink:type="simple">https://binary.pensoft.net/fig/610286</uri></graphic></fig></tp:treatment-sec><tp:treatment-sec sec-type="Habit" id="SECID0ENSBI"><title>Habit.</title><p>Scattered, during fall, decaying wood of broad-leaved trees including <italic><tp:taxon-name><tp:taxon-name-part taxon-name-part-type="genus" reg="Quercus">Quercus</tp:taxon-name-part></tp:taxon-name></italic> sp. Currently, only known from central Yunnan province, China.</p></tp:treatment-sec><tp:treatment-sec sec-type="material" id="SECID0E1SBI"><title>Additional specimens examined.</title><p><bold>China.</bold> Yunnan province, Shilin County, alt. 2109m, Jun He, 28 Aug., 2019, L4969 (HKAS 112719); Songming County, alt. 2204m, Shu-Hong Li, 8 Jul., 2016, L4230 (HKAS 112716); Wuding County, alt. 2295m, Shu-Hong Li, 24 Jul., 2019, L4737 (HKAS 112717); ibid, alt. 2432m, Jun He, 26 Jul., 2019, L4759 (HKAS 112718).</p></tp:treatment-sec></tp:taxon-treatment>
