# Supplementary material for: ﻿Phylogenetic analyses and morphological characters reveal two new species of Ganoderma from Yunnan province, China
Source: MycoKeys. 2021 Nov 12;84:141–62. doi: 10.3897/mycokeys.84.69449 (PMC8604878; doi:10.3897/mycokeys.84.69449)
Supplement: XML Treatment for Ganoderma esculentum [file mycokeys.84.69449-treatment2.xml]

<!DOCTYPE tp:taxon-treatment
  PUBLIC "-//TaxonX//DTD Taxonomic Treatment Publishing DTD v0 20100105//EN" "tax-treatment-NSO.dtd">
<tp:taxon-treatment xmlns:tp="http://www.plazi.org/taxpub"><tp:treatment-meta><kwd-group><label>Taxon classification</label><kwd>
                <named-content content-type="kingdom">Fungi</named-content>
              </kwd><kwd>
                <named-content content-type="order">Polyporales</named-content>
              </kwd><kwd>
                <named-content content-type="family">Polyporaceae</named-content>
              </kwd></kwd-group><mixed-citation publication-type="journal"><person-group><name><surname>He</surname><given-names>Jun</given-names></name><name><surname>Luo</surname><given-names>Zong-Long</given-names></name><name><surname>Tang</surname><given-names>Song-Ming</given-names></name><name><surname>Li</surname><given-names>Yong-Jun</given-names></name><name><surname>Li</surname><given-names>Shu-Hong</given-names></name><name><surname>Su</surname><given-names>Hong-Yan</given-names></name></person-group><article-title>﻿Phylogenetic analyses and morphological characters reveal two new species of <italic><tp:taxon-name><tp:taxon-name-part taxon-name-part-type="genus" reg="Ganoderma">Ganoderma</tp:taxon-name-part></tp:taxon-name></italic> from Yunnan province, China</article-title><source>MycoKeys</source><day>12</day><month>11</month><year>2021</year><volume>84</volume><fpage>141</fpage><lpage>162</lpage><pub-id pub-id-type="doi">10.3897/mycokeys.84.69449</pub-id></mixed-citation></tp:treatment-meta><tp:nomenclature><label>﻿</label><tp:taxon-name>
              <object-id xmlns:xlink="http://www.w3.org/1999/xlink" content-type="arpha" xlink:type="simple">30AAEA53-95E1-5A9A-8A3E-B99120337299</object-id>
              <tp:taxon-name-part taxon-name-part-type="genus" reg="Ganoderma">Ganoderma</tp:taxon-name-part>
              <tp:taxon-name-part taxon-name-part-type="species" reg="esculentum">esculentum</tp:taxon-name-part>
              <object-id xmlns:xlink="http://www.w3.org/1999/xlink" xlink:type="simple">Index Fungorum number: 558823</object-id>
              <object-id xmlns:xlink="http://www.w3.org/1999/xlink" content-type="mycobank" xlink:type="simple">841409</object-id>
            </tp:taxon-name><tp:taxon-authority>J. He &amp; S.H. Li</tp:taxon-authority><tp:taxon-status xmlns:xlink="http://www.w3.org/1999/xlink" xlink:type="simple">sp. nov.</tp:taxon-status><xref ref-type="fig" rid="F3">Figure 3</xref></tp:nomenclature><tp:treatment-sec sec-type="diagnosis" id="SECID0ETUBI"><title>Diagnosis.</title><p><italic><tp:taxon-name><tp:taxon-name-part taxon-name-part-type="genus" reg="Ganoderma">Ganoderma</tp:taxon-name-part><tp:taxon-name-part taxon-name-part-type="species" reg="esculentum">esculentum</tp:taxon-name-part></tp:taxon-name></italic> is characterized by its strongly laccate chocolate brown pileus surface, slender stipe and narrow ellipsoid basidiospores.</p></tp:treatment-sec><tp:treatment-sec sec-type="Holotype" id="SECID0EEVBI"><title>Holotype.</title><p><bold>China</bold>. Yunnan Province, Honghe City, Mengzi County, on a decaying wood log, alt. 1370 m, Jun He, 26 Aug., 2019, L4935 (HKAS 110006).</p></tp:treatment-sec><tp:treatment-sec sec-type="etymology" id="SECID0EMVBI"><title>Etymology.</title><p>The epithet ‘esculentum’ refers to this species named after a food.</p></tp:treatment-sec><tp:treatment-sec sec-type="description" id="SECID0ERVBI"><title>Description.</title><p><bold>Basidiomata</bold> annual, stipitate, pleuropodal, laccate, woody-corky. <bold>Pileus</bold> single, sub-orbicular to reniform to spathulate, up to 2.8–8.0 × 2.0–4.5 cm diam, 0.75 cm thick at the base, slightly convex to applanate; surface glabrous, rugose to radially rugose, strongly laccate, not cracking, with a hard crust, difficult to penetrate with the fingernail; surface brownish-black (6C8) to chocolate brown (6F4), almost homogeneous in the adult. <bold>Margin</bold> grayish orange(6B5) to concolorous, entire, acute to obtuse, smooth to sulcate. <bold>Stipe</bold> 10.0–17.5 × 0.5–1.0 cm, dorsally lateral to nearly dorsal, sub-cylindrical, solid, surface smooth, very shiny, dark brown (8F8) almost black, darker than pileus, fibrous to woody. <bold>Context</bold> up to 0.2 cm thick, composed of coarse loose fibrils, dark brown (8F8), with black melanoid band. <bold>Tubes</bold> 0.2–0.5 cm long, dark brown, woody hard, unstratified. <bold>Pore</bold> 5–8 per mm, circular or sub-circular, woody; pore surface white when fresh, darkening to soot brown(5F5) when aging and drying.</p><p><bold>Hyphal system trimitic.</bold> Generative hyphae 1.5–3.0 μm in diameter, colorless, thin-walled, clamp connections present; skeletal hyphae 3.5–5.5 μm in diameter, thick-walled to solid, non-septate, arboriform or not, non-branched or with a few branches in the distal end, golden brown; binding hyphae 1.0–3.0 μm in diameter, thick-walled, much-branched, arboriform, hyaline to yellowish, scarce; all the hyphae IKI–, CB+; tissues darkening in <abbrev xmlns:xlink="http://www.w3.org/1999/xlink" xlink:title="potassium hydroxide" id="ABBRID0EJWBI" xlink:type="simple">KOH</abbrev>.</p><p><bold>Pileipellis</bold> a crustohymeniderm, cells 20–55 × 10–15 μm, narrowly clavate to tubular, generally smooth, slightly thick-walled to thick-walled with a wide lumen, occasionally expanded at the apex, without granulations, entire, yellowish to leather brown, weakly to strongly amyloid.</p><p><bold>Basidiospores</bold> (40/3/2) (8.0) 9.0–<bold><italic>10</italic>.<italic>6</italic></bold>–12.5 × (5.0) 5.5–<bold><italic>6</italic>.<italic>6</italic></bold>–7.5 (8.0) μm, Q = (1.15) 1.34–<bold><italic>1</italic>.<italic>62</italic></bold>–2.01 (2.06), Q<sub>m</sub> = 1.62±0.19 (including myxosporium); holotype: (20/2/1) 9.0–<bold><italic>10</italic>.<italic>6</italic></bold>–12.5 × (5.0) 5.5–<bold><italic>6</italic>.<italic>5</italic></bold>–7.0 (8.0) μm, Q = (1.34) 1.45–<bold><italic>1</italic>.<italic>64</italic></bold>–1.83 (2.06), Q<sub>m</sub> = 1.64±0.15 (including myxosporium). narrow ellipsoid to truncate, slightly visible apical germ pore, brownish orange to light brown, IKI–, CB+, inamyloid; with a brown eusporium bearing fine, overlaid by a hyaline myxosporium, with interwall pillars. <bold>Basidia</bold> not observed.</p><fig id="F3" position="float" orientation="portrait"><object-id xmlns:xlink="http://www.w3.org/1999/xlink" content-type="doi" xlink:type="simple">10.3897/mycokeys.84.69449.figure3</object-id><object-id xmlns:xlink="http://www.w3.org/1999/xlink" content-type="arpha" xlink:type="simple">CC9E4647-3586-5DF2-AF6C-8CB5AB596508</object-id><label>Figure 3.</label><caption><p><italic><tp:taxon-name><tp:taxon-name-part taxon-name-part-type="genus" reg="Ganoderma">Ganoderma</tp:taxon-name-part><tp:taxon-name-part taxon-name-part-type="species" reg="esculentum">esculentum</tp:taxon-name-part></tp:taxon-name></italic> holotype (HKAS 110006) <bold>A</bold> basidiomata <bold>B</bold> upper surface <bold>C</bold> lower surface <bold>D</bold> cut side of pileus <bold>E</bold> pore surface <bold>F</bold> sections of pileipellis (LM) <bold>G, H</bold> skeletal hyphae from context (LM) <bold>I</bold> binging hyphae from tubes (LM) <bold>J</bold> generative hyphae from tubes (LM) <bold>K–M</bold> basidiospores (LM) <bold>N, O</bold> basidiospores (SEM). Scale bars: 20 µm (<bold>H</bold>); 10 µm (<bold>F, G, I-M</bold>); 5 µm (<bold>N, O</bold>). Photographs Jun He.</p></caption><graphic xmlns:xlink="http://www.w3.org/1999/xlink" xlink:href="mycokeys-84-141-g003.jpg" position="float" orientation="portrait" xlink:type="simple" id="oo_610287.jpg"><uri content-type="original_file" xlink:type="simple">https://binary.pensoft.net/fig/610287</uri></graphic></fig></tp:treatment-sec><tp:treatment-sec sec-type="Habit" id="SECID0ENZBI"><title>Habit.</title><p>On decaying hardwood trees or bamboo roots, accompanied in humus rich soil with over heavily rotted litter on the ground.</p></tp:treatment-sec><tp:treatment-sec sec-type="material" id="SECID0ESZBI"><title>Additional specimens examined.</title><p><bold>China.</bold> Yunnan province, Mengzi City, Xinansuo Town, alt. 1328m, Jun He, 26 Aug., 2019, L4946 (HKAS 112720).</p></tp:treatment-sec></tp:taxon-treatment>
