# Supplementary material for: ﻿Phylogenetic analyses and morphological characters reveal two new species of Ganoderma from Yunnan province, China
Source: MycoKeys. 2021 Nov 12;84:141–62. doi: 10.3897/mycokeys.84.69449 (PMC8604878; doi:10.3897/mycokeys.84.69449)
Supplement: Supplementary material 1 — Phylogenetic sequence dataset Authors: Jun He [file mycokeys-84-141-s001.fas]

>GanodermaangustisporumCui13817TYPEFujianChina
GCGGATGA--CATTATCGAGTTTTGACTGGGTTGTAGCTGGCCTTCCGAGGCACGTGCAC
GCCCTGCTCATCCACTCTACACCTGTGCACTTACTGTGGGTCATGGATTGCG--------
------------TGTAAAAGCGCGTCCGTGCCTGCGCTTACCACAAACACTATAAAGTAT
CAGAATGTGTATTGCGATGTAACGCATCTATATACAACTTTCAGCAACGGATCTCTTGGC
TCTCGCATCGATGAAGAACGCAGCGAAATGCGATAAGTAATGTGAATTGCAGAATTCAGT
GAATCATCGAATCTTTGAACGCACCTTGCGCTCCTTGGTATTCCGAGGAGCATGCCTGTT
TGAGTGTCATGAAATCTTCAACCTGCAAGCTTTTAT-GCTTGTTAGGCTTGGACTTGGAG
GCTTGTCGGTCTTTATTGATCGGCTCCTCTCAAACGCATTAGCTTGGTTCCTTGCGGATC
GGCTGTCGGTGTGATAATGTCTACGCCGCGACCGTGACGCGTTTGGCGAGCTTCTAATCG
TCTCGCTTTTGGGACAACTTTATGACCTCTGACCTCAAATCAGGTAGA------------
------TCAAGCACAACACCATCACTAACGGTCTGAAGTACTCTCTCGCAACGGGGAACT
GGGGAGACCAGAAAAAGTCGATGTCATCGAAGGCCGGTGTCTCTCAGGTGCTCAACCGGT
ATACCTATGCGTCGACACTATCCCACTTGCGCCGTTGCAACACGCCTCTTGGCCGCGAAG
GGAAGATCGCAAAACCCCGTCAGCTGCACAACACTCATTGGGGTATGGTCTGTCCTGCGG
AGACGCCAGAAGGACAGGCTTGCGGTCTCGTCAAGAACTTGTCTCTTATGTCGTGCATTT
CTGTCGGTACCCTCTCAGCGCCTGTCATCGAGTTCTTGGAGGAATGGGGTCTGGAGTCTC
TGGAGGAAAACGCTCATGCTTCAACGCCGTGTACGAAGGTCTTCGTGAATGGCGTCTGGA
TGGGCGTCCACCGAGATCCTGTAAAACTCGTCAGTACGCTCAGGAAGCTCCGCCGCAAGG
ACGACATCAACTGTGAAGTATCGGTTGTTCGTGATATCCGAGAACGCGAGCTCCGCCTCT
ATACGGACGCCGGTCGTGTCTGCAGACCTCTCTTCATCGTCGAGAACCAGCAGCTTCTCA
TCCAGAAGAGACACATCGAGAGCCTAGGCCGTGCCAAGGAGGACCCAACGTCGCCTTACA
ACTGGGACAGCCTCCTCAAGGACGGTGTCATCGAGCTGCTAGATGCCGAGGAAGAGGAGA
CGGTGATGATCTGTATGACACCTGAGGATTTGGAGAACTCGAGGCTCCAGTCTGCCGGTA
TTCATGCGGAGGACGAGAACGACGACCCCTCAGCTCGATTGAAGGCCGCCACCTCCGCGC
ATACTTGGACGCATTGCGAGATTCACCCTAGCATGATCTTGGGCGTCTGTGCCAGTATCA
TTCCGCTGACTGCGCTATCCTCATCATCGCCGCTGGTACCGGTGAGTTCGAGGCTGGTAT
CTCCAAGGATGGCCAGACCCGCGAGCACGCCCTCCTTGCCTTCACCCTCGGTGTCAGGCA
GCTCATCGTCGCCGTCAACAAGATGGACACCACCA-------------------------
----------------------------AGTGGTCTGAGGACCGTTTCAACGAAATCATC
AAGGAGACGTCCACCTTCATCAAGAAGGTCGGTTACAACCCCAAAGCGGTTGCGTTCGTC
CCTATCTCTGGCTGGCACGGCGACAACATGCTGGAGGAGTCCTCGAAGTGAGTATATGCG
CTGTGCTAGTGGTCGAGTMGATCTCCTGACCGTTTTCCCACAGCATGCCTTGGTACAAGG
GCTGGACAAGGGAGACGAAGGCTGGTGTTGTCAAGGGCAAGACCCTCTTGGACGCCATCG
ACGCCATCGAGCCCCCCGTGCGTCCCTCCGACAAGCCCCTCCGTCTCCCCCTCCAGGATG
TC----------------------------------------------------------
------------------------------------------------------------
------------------------------------------------------------
------------------------------------------------------------
------------------------------------------------------------
---------------------------------------------
>GanodermaangustisporumCui14578GuangdongChina
GCGGAAGA-TCATTATCGAGTTTTGACTGGGTTGTAGCTGGCCTTCCGAGGCACGTGCAC
GCCCTGCTCATCCACTCTACACCTGTGCACTTACTGTGGGTCATGGATTGCG--------
------------TGTAAAAGCGCGTCCGTGCCTGCGCTTACCACAAACACTATAAAGTAT
CAGAATGTGTATTGCGATGTAACGCATCTATATACAACTTTCAGCAACGGATCTCTTGGC
TCTCGCATCGATGAAGAACGCAGCGAAATGCGATAAGTAATGTGAATTGCAGAATTCAGT
GAATCATCGAATCTTTGAACGCACCTTGCGCTCCTTGGTATTCCGAGGAGCATGCCTGTT
TGAGTGTCATGAAATCTTCAACCTACAAGCTTTTAATGCTTGTTAGGCTTGGACTTGGAG
GCTTGTCGGTCTTTATTGATCGGCTCCTCTCAAACGCATTAGCTTGGTTCCTTGCGGATC
GGCTGTCGGTGTGATAATGTCTACGCCGCGACCGTGACGCGTTTGGCGAGCTTCTAATCG
TCTCGCTTTTGGGACAACTTTATGACCTCTGACCTCAAATCAGGTAGGACTACCCGCTGA
ACTTAA??????????????????????????????????????????????????????
????????????????????????????????????????????????????????????
????????????????????????????????????????????????????????????
????????????????????????????????????????????????????????????
????????????????????????????????????????????????????????????
????????????????????????????????????????????????????????????
????????????????????????????????????????????????????????????
????????????????????????????????????????????????????????????
????????????????????????????????????????????????????????????
????????????????????????????????????????????????????????????
????????????????????????????????????????????????????????????
????????????????????????????????????????????????????????????
????????????????????????????????????????????????????????????
????????????????????????????????????????????????????????????
????????????????????????????????????????????????????????????
????------------------------------------------TTCGAGGCTGGTAT
CTCCAAGGATGGCCAGACCCGCGAGCACGCCCTCCTTGCCTTCACCCTCGGTGTCAGGCA
GCTCATCGTCGCCGTCAACAAGATGGACACCACCA-------------------------
----------------------------AGTGGTCTGAGGACCGTTTCAACGAAATCATC
AAGGAGACGTCCACCTTCATCAAGAAGGTCGGTTACAACCCCAAAGCGGTTGCGTTCGTC
CCTATCTCTGGCTGGCACGGCGACAACATGYTGGAGGAGTCCWCGAAGTGAGTATATGCG
CTGTGCTAGYGGTCGAGTCGATCTCCTGACCGTTTTCCCACAGCATGCCTTGGTACAAGG
GCTGGACAAGGGAGACCAAGGCTGGTGTTGTCAAGGGYAAGACCCTCTTGGACGCCATCG
ACGCYATCGAGCCCCCCGTSCGTCCCTCCGACAAGCCCCTCCGTCTCCCCCTCCAGGATG
TC----------------------------------------------------------
------------------------------------------------------------
------------------------------------------------------------
------------------------------------------------------------
------------------------------------------------------------
---------------------------------------------
>GanodermaangustisporumCui16340GuangxiChina
------------------------------------------------------------
-----------------------------------------------TTGCG--------
------------TGTAAAAGCGCGTCCGTGCCTGCGCTTACCACAAACACTATAAAGTAT
CAGAATGTGTATTGCGATGTAACGCATCTATATACAACTTTCAGCAACGGATCTCTTGGC
TCTCGCATCGATGAAGAACGCAGCGAAATGCGATAAGTAATGTGAATTGCAGAATTCAGT
GAATCATCGAATCTTTGAACGCACCTTGCGCTCCTTGGTATTCCGAGGAGCATGCCTGTT
TGAGTGTCATGAAATCTTCAACCTACAAGCTTTTAATGCTTGTTAGGCTTGGACTTGGAG
GCTTGTCGGTCTTTATTGATCGGCTCCTCTCAAACGCATTAGCTTGGTTCCTTGCGGATC
GGCTGTCGGTGTGATAATGTCTACGCCGCGACCGTGACGCGTTTGGCGAGCTTCTAATCG
TCTCGCTTTTGGGACAACTTTATGACCTC-------------------------------
------??????????????????????????????????????????????????????
????????????????????????????????????????????????????????????
????????????????????????????????????????????????????????????
????????????????????????????????????????????????????????????
????????????????????????????????????????????????????????????
????????????????????????????????????????????????????????????
????????????????????????????????????????????????????????????
????????????????????????????????????????????????????????????
????????????????????????????????????????????????????????????
????????????????????????????????????????????????????????????
????????????????????????????????????????????????????????????
????????????????????????????????????????????????????????????
????????????????????????????????????????????????????????????
????????????????????????????????????????????????????????????
????????????????????????????????????????????????????????????
????????????????????????????????????????????????????????????
????????????????????????????????????????????????????????????
????????????????????????????????????????????????????????????
????????????????????????????????????????????????????????????
????????????????????????????????????????????????????????????
????????????????????????????????????????????????????????????
????????????????????????????????????????????????????????????
????????????????????????????????????????????????????????????
????????????????????????????????????????????????????????????
????????????????????????????????????????????????????????????
????????????????????????????????????????????????????????????
????????????????????????????????????????????????????????????
????????????????????????????????????????????????????????????
????????????????????????????????????????????????????????????
?????????????????????????????????????????????
>GanodermaaridicolaDai12588TYPESouthAfrica
TGTCTCTGTCGGTTATCGAGTTTTGACTGAGTTGTAGCTGGCCTTCCGAGGCATGTGCAC
GCCCTGCTCATCCGCTCTACACCTGTGCACTTACTGTGGGTTACGGATCGCGAAGCGGGC
TTTTGTCCGT--TTAT-AAGCGCGTCCGGGCCTGCGTTTATCACAAACTCTTTAAAGTAT
TGGAATGTATATTGGGATATAATGGATCTATATACAACTTTCAGCAACGGATCTCTTGGC
TCTCGCATCGATGAAGAACGCAGCGAAATGCGATAAGTAATGTGAATTGCAGAATTCAGT
GAATCATCGAATCTTTGAACGCACCTTGCGCTCCTTGGTATTCCGAGGAGCATGCCTGTT
TGAGTGTCATGAAATCTTCAACTTGCAAGCCTTTGCGAGTTTGTAGGCTTGGACTTGGAG
GCTTGTCGGCCTTTATGGGTCGGCTCCTCTTAAATGCATTAGCTTGATTCCTTGCGGATC
GGCTGTCGGTGTGATAACGTCTACGCCGTGACCGTGAAGCGTTTGACGAGCTTCCAACCG
TCTTGCTTCAAAGACAACTTTATGACCTCTGACCTCAAATCAGGTAGGACTACCCGCTGA
ACTTAA??????????????????????????????????????????????????????
????????????????????????????????????????????????????????????
????????????????????????????????????????????????????????????
????????????????????????????????????????????????????????????
????????????????????????????????????????????????????????????
????????????????????????????????????????????????????????????
????????????????????????????????????????????????????????????
????????????????????????????????????????????????????????????
????????????????????????????????????????????????????????????
????????????????????????????????????????????????????????????
????????????????????????????????????????????????????????????
????????????????????????????????????????????????????????????
????????????????????????????????????????????????????????????
????????????????????????????????????????????????????????????
????????????????????????????????????????????????????????????
????------------ATCCTCATCATAGCCGCTGGTACTGGTGAGTTCGAGGCCGGTAT
CTCCAAGGATGGCCAAACCCGCGAGCACGCCCTCCTCGCCTTCACCCTTGGCGTCAGGCA
ACTCATCGTCGCCGTCAACAAGATGGACACCACCAAGGTTCGTTGTCACGTGGGTCGTCG
TGCGCCGGTGTCCTGATTCAGAGCTCACAGTGGTCGGAGGACCGCTTCAACGAAATCATC
AAGGAGACCTCTACCTTCATCAAGAAGGTTGGTTACAACCCTAAGGCGGTTGCGTTCGTT
CCCATCTCTGGCTGGCACGGCGACAACATGTTGGAGGAGTCCACCAAGTGGGTATATGCG
CTGTGTTGGCTGTTGGGTCGATTACCTAACCTTTCTTCTTTAGCATGCCCTGGTACAAGG
GCTGGACCAAGGAAACCAAGGGTGGTGTTGTCAAGGGCAAGACCCTCTTGGACGCCATTG
ATGCTATCGAGCCCCCCGTCCGTCCGTCCGACAAGCCCCTCCGTCTTCCCCTTCAGGATG
TCTACAAGATCGG-----------------------------------------------
------------------------------------------------------------
------------------------------------------------------------
------------------------------------------------------------
------------------------------------------------------------
---------------------------------------------
>GanodermaaustraleCMW47785SouthAfrica
GCGGAAGGATCATTATCGAGTTTTGACTGGGTTGTAGCTGGCCTTCCGAGGCACGTGCAC
GCCCTGCTCATCCACTCTACACCTGTGCACTTACTGTGGGTTACCGGTCGCGAAACGGGC
TCTTATTCGGGCTTGTGGAGCGCACTTGTGCCTGCGTTTATCACAAACTCCATAAAGTAT
TAGAATGTGTATTGCGATGTAACGCATCTATATACAACTTTCAGCAACGGATCTCTTGGC
TCTCGCATCGATGAAGAACGCAGCGAAATGCGATAAGTAATGTGAATTGCAGAATTCAGT
GAATCATCGAATCTTTGAACGCACCTTGCGCTCCTTGGTATTCCGAGGAGCATGCCTGTT
TGAGTGTCATGAAATCTTCAACTTACAAGCCTTTGCGGGTTTGTAGGCTTGGACTTGGAG
GCTTGTCGGCCTTTAACGGTCGGCTCCTCTTAAATGCATTAGCTTGATTCCTTGCGGATC
GGCTGTCGGTGTGATAATGTCTACTCCGCGACCGTGAAGCGTTTGGCAAGCTTCTAACCG
TCTCGTTACAGAGACAGCTTTATGACCTCTGACCTCAAATCAGGTAGGACTACCCGCTGA
ACTTAA??????????????????????????????????????????????????????
????????????????????????????????????????????????????????????
????????????????????????????????????????????????????????????
????????????????????????????????????????????????????????????
????????????????????????????????????????????????????????????
????????????????????????????????????????????????????????????
????????????????????????????????????????????????????????????
????????????????????????????????????????????????????????????
????????????????????????????????????????????????????????????
????????????????????????????????????????????????????????????
????????????????????????????????????????????????????????????
????????????????????????????????????????????????????????????
????????????????????????????????????????????????????????????
????????????????????????????????????????????????????????????
????????????????????????????????????????????????????????????
????GCTGACTGCGCTGTCCTCATCATCGCCGCTGGTACCGGTGAGTTCGAGGCTGGTAT
CTCCAAGGATGGCCAGACCCGCGAGCACGCACTCCTTGCCTTCACCCTCGGTGTCAGGCA
GCTCATCGTCGCCGTCAACAAGATGGACACCACGAAGGTTCGTTGTCATGTGTCTCATCA
TGTGCGAGTGTCCTGACTCGGAGCTCGTAGTGGTCCGAAGATCGTTTCAACGAAATCATC
AAGGAGACGTCCACCTTCATCAAGAAGGTCGGTTACAACCCGAAGGCGGTTGCGTTCGTC
CCCATCTCTGGCTGGCACGGCGACAACATGTTGGAGGAGTCCGCCAAGTGAGTATATGCA
CTACATTAACCGTTAGGTCCACCACCTGACCCTTCTTCCTTAGCATGCCCTGGTACAAAG
GCTGGACCAAGGAGACCAAGGCTGGTGCTGTCAAGGGCAAGACCCTCTTGGACGCCATCG
ATGCTATTGAACCCCCTGTCCGTCCCTCCGACAAGCCCCTCCGTCTTCCCCTCC------
------------------------------------------------------------
------------------------------------------------------------
------------------------------------------------------------
------------------------------------------------------------
------------------------------------------------------------
---------------------------------------------
>GanodermaaustraleCMW48146SouthAfrica
GCGGAAGGATCATTATCGAGTTTTGACTGGGTTGTAGCTGGCCTTCCGAGGCACGTGCAC
GCCCTGCTCATCCACTCTACACCTGTGCACTTACTGTGGGTTACCGGTCGCGAAACGGGC
TCTTATTCGGGCTTGTGGAGCGCACTTGTGCCTGCGTTTATCACAAACTCCATAAAGTAT
TAGAATGTGTATTGCGATGTAACGCATCTATATACAACTTTCAGCAACGGATCTCTTGGC
TCTCGCATCGATGAAGAACGCAGCGAAATGCGATAAGTAATGTGAATTGCAGAATTCAGT
GAATCATCGAATCTTTGAACGCACCTTGCGCTCCTTGGTATTCCGAGGAGCATGCCTGTT
TGAGTGTCATGAAATCTTCAACTTACAAGCCTTTGCGGGTTTGTAGGCTTGGACTTGGAG
GCTTGTCGGCCTTTAACGGTCGGCTCCTCTTAAATGCATTAGCTTGATTCCTTGCGGATC
GGCTGTCGGTGTGATAATGTCTACTCCGCGACCGTGAAGCGTTTGGCAAGCTTCTAACCG
TCTCGTTACAGAGACAGCTTTATGACCTCTGACCTCAAATCAGGTAGGACTACCCGCTGA
ACTTAA??????????????????????????????????????????????????????
????????????????????????????????????????????????????????????
????????????????????????????????????????????????????????????
????????????????????????????????????????????????????????????
????????????????????????????????????????????????????????????
????????????????????????????????????????????????????????????
????????????????????????????????????????????????????????????
????????????????????????????????????????????????????????????
????????????????????????????????????????????????????????????
????????????????????????????????????????????????????????????
????????????????????????????????????????????????????????????
????????????????????????????????????????????????????????????
????????????????????????????????????????????????????????????
????????????????????????????????????????????????????????????
????????????????????????????????????????????????????????????
????GCTGACTGCGCTGTCCTCATCATCGCCGCTGGTACCGGTGAGTTCGAGGCTGGTAT
CTCCAAGGATGGCCAGACCCGCGAGCACGCACTCCTTGCCTTCACCCTCGGTGTCAGGCA
GCTCATCGTCGCCGTCAACAAGATGGACACCACGAAGGTTCGTTGTCATGTGTCTCATCA
TGTGCGAGTGTCCTGACTCGGAGCTCGTAGTGGTCCGAAGATCGTTTCAACGAAATCATC
AAGGAGACGTCCACCTTCATCAAGAAGGTCGGTTACAACCCGAAGGCGGTTGCGTTCGTC
CCCATCTCTGGCTGGCACGGCGACAACATGTTGGAGGAGTCCGCCAAGTGAGTATATGCA
CTACATTAACCGTTAGGTCCACCACCTGACCCTTCTTCCTTAGCATGCCCTGGTACAAAG
GCTGGACCAAGGAGACCAAGGCTGGTGCTGTCAAGGGCAAGACCCTCTTGGACGCCATCG
ATGCTATTGAACCCCCTGTCCGTCCCTCCGACAAGCCCCTCCGTCTTCCCCTCC------
------------------------------------------------------------
------------------------------------------------------------
------------------------------------------------------------
------------------------------------------------------------
------------------------------------------------------------
---------------------------------------------
>GanodermaboninenseWD2028Japan
---------------TCGAGTTTTGACTGGGTTGTAGCTGGCCTTACGAGGCACGTGCAC
GCCCTGCTCATCCACTCTACACCTGTGCACTTACTGTGGGTTATGGATCGTGGAGCGAGC
TCTTTGACGAGTTTGCGAAGCGCGTCTGTGCCTGCGTTTATCACAAACACTATAAAGTAT
TAGAATGTGTATTGCGATGTAACGCATCTATATACAACTTTCAGCAACGGATCTCTTGGC
TCTCGCATCGATGAAGAACGCAGCGAAATGCGATAAGTAATGTGAATTGCAGAATTCAGT
GAATCATCGAATCTTTGAACGCACCTTGCGCTCCTTGGTATTCCGAGGAGCATGCCTGTT
TGAGTGTCATGAAATCTTCAACCTACAATCCTTTGCGCTTTTGTAGGCTTGGACTTGGAG
GCTTGTCGGTCTTTATTGATCGGCTCCTCTCAAATGCATTAGCTTGGTTCCTTGCGAATC
GGCTGTCGGTGTGATAATGTCTACGCCGCGACCGTGACGCGTTTGGCGAGCTTCTAACCG
TCCCGTTATTGGGACAACCTTATGACCTCTGACCTCA-----------------------
------TCAAGCACAATACTATTACCAACGGCTTGAAGTACTCTCTCGCAACTGGTAACT
GGGGAGACCAGAAAAAGTCGATGTCGTCGAAGGCTGGCGTCTCGCAGGTGCTCAACCGGT
ACACCTATGCATCGACACTGTCCCACTTGCGCCGTTGCAATACACCTCTTGGCCGCGAAG
GGAAGATCGCAAAACCCCGTCAGCTGCACAACACTCACTGGGGTATGGTCTGTCCTGCGG
AGACGCCAGAAGGACAGGCGTGCGGTCTCGTCAAGAACTTGTCTCTCATGTCTTGCATCT
CTGTCGGTACCCTCTCAGCGCCCGTCATCGAGTTCTTGGAGGAATGGGGTCTGGAGTCTC
TGGAAGAGAACGCTCACGCTTCAACGCCATGCACGAAGGTCTTCGTGAATGGCGTCTGGA
TGGGTGTCCACCGAGATCCTGTAAAGCTTGTCAGCACGCTCAGGAAGCTCCGCCGCAAAG
ACGACATCAACTGCGAAGTATCCGTTGTTCGTGATATCCGAGAACGGGAGCTCCGTCTCT
ATACGGACGCCGGTCGTGTCTGCAGGCCTCTCTTCATCGTCGAGAACCAGCAGCTCCTCA
TCCAGAAGAAACACATTGAAAGCCTAGTTCGTGCGAAGGACGACCCGACGTTATCTTACA
ACTGGGACAGCCTCCTGAAGGACGGTGTCATCGAGCTGCTAGATGCCGAGGAAGAGGAGA
CGGTCATGATCTCTATGACGCCTGAGGATTTGGAGAACTCAAGGCTTCAGTCTGCGGGTA
TGCATGCGGAGGACGAGAACGACGACCCCTCAGCTCGATTAAAGGCGGCCACCTCCGCGC
ATACCTGGACGCATTGCGAGATTCACCCGAGCATGATCTTGGGTGTTTGTGCTAGTATCA
TTCC--------------------------------------------------------
---------------------------CGCCCTCCTTGCCTTTACCCTCGGTGTCAGGCA
GCTCATCGTCGCCGTCAACAAGATGGACACCACCAAGGTTCGTTGTCACGTGAATCATCA
TACCCTGGTGTCCTGACTCGGATCTCGTAGTGGTCTGAGGACCGTTTCAACGAAATCATC
AAGGAGACGTCCACCTTCATCAAGAAGGTCGGTTACAACCCCAAGGCGGTTGCCTTCGTC
CCTATCTCTGGCTGGCACGGCGACAACATGTTGGAGGAGTCCAGCAAGTGAGTATATGCG
CTCTGCTAGCCGTTGAGCCGATCTCCTGACCCGTTTCCCGTAGCATGCCTTGGTACAAGG
GCTGGACAAAGGAGACGAAGGCCGGTGTTGTCAAGGGCAAGACCCTCTTGGACGCCATCG
ACGCCATCGAGCCGCCCGTGCGTCCCTCGGACAAGCCCCTCCGTCTTCCCCTCCAGGACG
TCTACAAGATCGGTGGTATTGGCACGGTGCCCGTCGGCCGTGTTGAGACCGGTATCATCA
AGGCTGGCATGGTCGTCACCTTCGCGCCTACGAACGTGACCACTGAGGTCAAGTCGGTCG
AAATGCACCACGAGCAGCTTGAGCAGGGTGTCCCTGGTGACAACGTTGGGTTCAACGTAA
AGTATGTGTTCTTCTTTCTGATGGCGTCTGCATCCTTAACATCTTTGTAGGAACGTTTCG
GTCAAGGACATCCGCCGTGGTAACGTCGCCTCCGACTCGAAGAACGACCCTGCCAAGGAG
GCCGCGTCGTTCACCGCCCAGGTTATCATCCTTAACCACCCCGGT
>GanodermaboninenseWD2085Japan
---------------TCGAGTTTTGACTGGGTTGTAGCTGGCCTTACGAGGCACGTGCAC
GCCCTGCTCATCCACTCTACACCTGTGCACTTACTGTGGGTTATGGATCGTGGAGCGAGC
TCTTTGACGAGTTTGCGAAGCGCGTCTGTGCCTGCGTTTATCACAAACACTATAAAGTAT
TAGAATGTGTATTGCGATGTAACGCATCTATATACAACTTTCAGCAACGGATCTCTTGGC
TCTCGCATCGATGAAGAACGCAGCGAAATGCGATAAGTAATGTGAATTGCAGAATTCAGT
GAATCATCGAATCTTTGAACGCACCTTGCGCTCCTTGGTATTCCGAGGAGCATGCCTGTT
TGAGTGTCATGAAATCTTCAACCTACAATCCTTTGCGTTTTTGTAGGCTTGGACTTGGAG
GCTTGTCGGTCTTTATTGATCGGCTCCTCTCAAATGCATTAGCTTGGTTCCTTGCGAATC
GGCTGTCGGTGTGATAATGTCTACGCCGCGACCGTGACGCGTTTGGCGAGCTTCTAACCG
TCCCGTTATTGGGACAACCTTATGACCTCTGACCTCA-----------------------
------TCAAGCACAATACTATTACCAACGGCTTGAAGTACTCTCTCGCAACTGGTAACT
GGGGAGACCAGAAAAAGTCGATGTCGTCGAAGGCTGGCGTCTCGCAGGTGCTCAACCGGT
ACACCTATGCATCGACACTGTCCCACTTGCGCCGTTGCAATACACCTCTTGGCCGCGAAG
GGAAGATCGCAAAACCCCGTCAGCTGCACAACACTCACTGGGGTATGGTCTGTCCTGCGG
AGACGCCAGAAGGACAGGCGTGCGGTCTCGTCAAGAACTTGTCTCTCATGTCTTGCATCT
CTGTCGGTACCCTCTCAGCGCCCGTCATCGAGTTCTTGGAGGAATGGGGTCTGGAGTCTC
TGGAAGAGAACGCTCACGCTTCAACGCCATGCACGAAGGTCTTCGTGAATGGCGTCTGGA
TGGGTGTCCACCGAGATCCTGTAAAGCTTGTCAGCACGCTCAGGAAGCTCCGCCGCAAAG
ACGACATCAACTGCGAAGTATCCGTTGTYCGTGAYATCCGAGAACGGGAGCTCCGTCTCT
ATACGGACGCCGGTCGTGTCTGCAGGCCTCTCTTCATCGTCGAGAACCAGCAGCTCCTCA
TCCAGAAGAAACACATTGAAAGCCTAGTTCGTGCGAAGGACGACCCGACGTTATCTTACA
ACTGGGACAGCCTCCTCAAGGACGGTGTCATCGAGCTGCTAGATGCCGAGGAAGAGGAGA
CGGTCATGATCTCTATGACGCCTGAGGATTTGGAGAACTCAAGGCTTCAGTCTGCSGGTA
TGCATGCGGAGGACGAGAACGACGACCCCTCAGCTCGATTAAAGGCGGCCACCTCCGCGC
ATACCTGGACGCATTGCGAGATTCACCCRAGCATGATCTTGGGTGTTTGTGCTAGTATCA
TTCC--------------------------------------------------------
---------------------------CGCCCTCCTTGCCTTTACCCTCGGTGTCAGGCA
GCTCATCGTCGCCGTCAACAAGATGGACACCACCAAGGTTCGTTGTCACGTGAATCATCA
TACCCTGGTGTCCTGACTCGGATCTCGTAGTGGTCTGAGGACCGTTTCAACGAAATCATC
AAGGAGACGTCCACCTTCATCAAGAAGGTCGGTTACAACCCCAAGGCGGTTGCCTTCGTC
CCTATCTCTGGCTGGCACGGCGACAACATGTTGGAGGAGTCCAGCAAGTGAGTATATGCG
CTCTGCTAGCCGTTGAGCCGATCTCCTGACCCGTTTCCCGTAGCATGCCTTGGTACAAGG
GCTGGACAAAGGAGACGAAGGCCGGTGTTGTCAAGGGCAAGACCCTCTTGGACGCCATCG
ACGCCATCGAGCCGCCCGTGCGTCCCTCGGACAAGCCCCTCCGTCTTCCCCTCCAGGACG
TCTACAAGATCGGTGGTATTGGCACGGTGCCCGTCGGCCGTGTTGAGACCGGTATCATCA
AGGCTGGCATGGTCGTCACCTTCGCGCCTACGAACGTGACCACTGAGGTCAAGTCGGTCG
AAATGCACCACGAGCAGCTTGAGCAGGGTGTCCCTGGTGACAACGTTGGGTTCAACGTAA
AGTATGTGTTCTTCTTTCTGATGGCGTCTGCATCCTTAACATCTTTGTAGGAACGTTTCG
GTCAAGGACATCCGCCGTGGTAACGTCGCCTCCGACTCGAAGAACGACCCTGCCAAGGAG
GCCGCGTCGTTCACCGCCCAGGTTATCATCCTTAACCACCCCGGT
>GanodermacarnosumJV87098CzechREurope
----AAGGATCATTATCGAGTTCTGACTGGGTTGTAGCTGGCCTTCCGAGGCACGTGCAC
GCCCTGCTCATCCACTCTACACCTGTGCACTTACTGTGGGTTTCAGATCGTGAAGCGTGC
TCCTTGCGGGGCTCGTGAAGCGCGTCTGTGCCTGCGTTTATCACAAACTCTATAAAGTAT
TAGAATGTGTATTGCGATGTAACGCATCTATATACAACTTTCAGCAACGGATCTCTTGGC
TCTCGCATCGATGAAGAACGCAGCGAAATGCGATAAGTAATGTGAATTGCAGAATTCAGT
GAATCMTCGAATCTTTGAACGCACCTTGCGCTCCTTGGTATTCCGAGGAGCATGCCTGTT
TGAGTGTCATGAAATCTTCAACCTACAAGC-CTTGC-GGTTTGTAGGCTTGGACTTGGAG
GCTTGTCGGCC---CTTGGTCGGCTCCTCTTAAATGCATTAGCTTGATTCCTTGCGGATC
GGCTCTCGGTGTGATAATGTCTACGCCGCGACCGTGAAGCGTTTGGCGAGCTTCTAACCG
TCTTCGCTTGAAGACAGCTTTATGACCTCTGACCTCAAATCAGGTAGGACTACCCGCTGA
ACTTAA??????????????????????????????????????????????????????
????????????????????????????????????????????????????????????
????????????????????????????????????????????????????????????
????????????????????????????????????????????????????????????
????????????????????????????????????????????????????????????
????????????????????????????????????????????????????????????
????????????????????????????????????????????????????????????
????????????????????????????????????????????????????????????
????????????????????????????????????????????????????????????
????????????????????????????????????????????????????????????
????????????????????????????????????????????????????????????
????????????????????????????????????????????????????????????
????????????????????????????????????????????????????????????
????????????????????????????????????????????????????????????
????????????????????????????????????????????????????????????
????????????????????????????????????????????????????????????
????????????????????????????????????????????????????????????
????????????????????????????????????????????????????????????
????????????????????????????????????????????????????????????
????????????????????????????????????????????????????????????
????????????????????????????????????????????????????????????
????????????????????????????????????????????????????????????
????????????????????????????????????????????????????????????
????????????????????????????????????????????????????????????
????????????????????????????????????????????????????????????
????????????????????????????????????????????????????????????
????????????????????????????????????????????????????????????
????????????????????????????????????????????????????????????
????????????????????????????????????????????????????????????
?????????????????????????????????????????????
>GanodermacarnosumMJ2108CzechREurope
----AAGGATCATTATCGAGTTCTGACTGGGTTGTAGCTGGCCTTCCGAGGCACGTGCAC
GCCCTGCTCATCCACTCTACACCTGTGCACTTACTGTGGGTTTCAGATCGTGAAGCGTGC
TCCTTGCGGGGCTCGTGAAGCGCGTCTGTGCCTGCGTTTATCACAAACTCTATAAAGTAT
TAGAATGTGTATTGCGATGTAACGCATCTATATACAACTTTCAGCAACGGATCTCTTGGC
TCTCGCATCGATGAAGAACGCAGCGAAATGCGATAAGTAATGTGAATTGCAGAATTCAGT
GAATCATCGAATCTTTGAACGCACCTTGCGCTCCTTGGTATTCCGAGGAGCATGCCTGTT
TGAGTGTCATGAAATCTTCAACCTACAAGC-CTTGC-GGTTTGTAGGCTTGGACTTGGAG
GCTTGTCGGCC---CTYGGTCGGCTCCTCTTAAATGCATTAGCTTGATTCCTTGCGGATC
GGCTCTCGGTGTGATAATGTCTACGCCGCGACCGTGAAGCGTTTGGCGAGCTTCTAACCG
TCTTCGCTTGAAGACAGCTTTATGACCTCTGACCTCAAATCAGGTAGGACTACCCGCTGA
ACTTAA??????????????????????????????????????????????????????
????????????????????????????????????????????????????????????
????????????????????????????????????????????????????????????
????????????????????????????????????????????????????????????
????????????????????????????????????????????????????????????
????????????????????????????????????????????????????????????
????????????????????????????????????????????????????????????
????????????????????????????????????????????????????????????
????????????????????????????????????????????????????????????
????????????????????????????????????????????????????????????
????????????????????????????????????????????????????????????
????????????????????????????????????????????????????????????
????????????????????????????????????????????????????????????
????????????????????????????????????????????????????????????
????????????????????????????????????????????????????????????
????????????????????????????????????????????????????????????
????????????????????????????????????????????????????????????
????????????????????????????????????????????????????????????
????????????????????????????????????????????????????????????
????????????????????????????????????????????????????????????
????????????????????????????????????????????????????????????
????????????????????????????????????????????????????????????
????????????????????????????????????????????????????????????
????????????????????????????????????????????????????????????
????????????????????????????????????????????????????????????
????????????????????????????????????????????????????????????
????????????????????????????????????????????????????????????
????????????????????????????????????????????????????????????
????????????????????????????????????????????????????????????
?????????????????????????????????????????????
>GanodermacasuarinicolaDai16336TYPEGuangdongChina
CTGCGGAAGACATTATCGAGTTTTGACTGGGTTGTAGCTGGCCTTCCGAGGCATGTGCAC
GCCCTGCTCATCCACTCTACACCTGTGCACTTACTGTGGGTGACGGATCGCAAAGCGGGC
TCTTGTCCG---TTAT-AAGCGTATCTGGGCCTGCGTTTACCACAAACTCTTTAAAGTAC
TAGAATGTATATTGGGATATAATAGATCTATATACAACTTTCAGCAACGGATCTCTTGGC
TCTCGCATCGATGAAGAACGCAGCGAAATGCGATAAGTAATGTGAATTGCAGAATTCAGT
GAATCATCGAATCTTTGAACGCACCTTGCGCTCCTTGGTATTCCGAGGAGTATGCCTGTT
TGAGTGTCATGAAATCTTCAACTTGCAACCCTTTGCGAGTTTGTAGGCTTGGACTTGGAG
GCTTGTCGGCCTTTAATGGTCGGCTCCTCTTAAATGCATTAGCTTGATTCCTTGCGGATC
GGCTGTCGGTGTGATAATGTCTACGCCGTGACCGTGAAGCGTTTGATGAGCTTCCAACCG
TCTTGCTTCAAAGACAAGTTTATGACCTCTGACCTCAAATCAGGTAGGACTACCCGCTGA
ACTTAATCAAGCACAACACCATCACGAACGGCCTCAAGTACTCTCTCGCCACTGGTAACT
GGGGAGACCAGAAGAAGTCGATGTCATCGAAGGCTGGCGTGTCGCAGGTGCTCAACCGGT
ATACCTATGCCTCAACACTGTCCCATTTGCGTCGTTGCAATACGCCTCTTGGCCGTGAAG
GGAAGATCGCGAAACCCCGTCAGCTGCACAACACTCACTGGGGTATGGTCTGTCCTGCTG
AGACGCCAGAAGGACAGGCTTGCGGTCTCGTCAAGAACTTGTCCCTTATGTCTTGCATCT
CCGTCGGCACTCTCTCGGCGCCCGTCATCGAGTTCCTGGAAGAGTGGGGTCTGGAGTCTT
TGGAGGAGAACGCTCACGCTTCAACGCCGTGCACGAAGGTCTTTGTGAATGGCGTTTGGA
TGGGTGTCCACCGAGACCCTGTGAAGCTTGTCAGCACACTCAGAAAGCTTCGTCGAAAGG
ACGACATCAACTGCGAAGTATCCGTTGTCCGTGACATTCGAGAACGCGAGCTCCGCCTCT
ATACGGACGCTGGCCGTGTCTGCCGACCACTCTTCATCGTCGAGAACCAGCAGCTCCTCA
TTCAGAAGAGACACATCGAGAGCCTAGTCCGTGCCAAGGACGACCCGACGTTATCCTACA
ACTGGGACAGCCTTCTCAAGGATGGTGTCATCGAGCTACTCGATGCTGAGGAAGAGGAGA
CGGTCATGATCTGTATGACACCCGAGGATTTGGAGAACTCAAGGCTTCAGTCTGCCGGCA
TCCACGCGGAGGACGAGATC---------------------------------------C
ATACATGGACACATTGCGAGATCCACCCCAGTATGATCTTGGGTGTCTGTGCCAGTATCA
TTCCGCTGACTGCGCGATCCTCATCATCGCCGCTGGTACTGGTGAGTTCGAGGCCGGTAT
CTCCAAGGATGGCCAGACCCGCGAGCACGCCCTCCTCGCCTTCACCCTTGGTGTCAGGCA
ACTCATCGTCGCCGTCAACAAGATGGACACCACCA-------------------------
----------------------------AGTGGTCGGAGGACCGCTTCAACGAAATCATC
AAGGAGACCTCTACCTTCATCAAGAAGGTTGGTTACAACCCTAAGGCGGTTGCGTTCGTT
CCCATCTCTGGCTGGCACGGCGACAACATGTTGGAGGAGTCCACCAAGTGGGTATATGCG
CTGTGTTGGCTGTTGGGTCGATTACCTAACCTTTCTTCTTTAGCATGCCCTGGTACAAGG
GCTGGACCAAAGAAACCAAGGGTGGTGTTGTCAAGGGCAAGACCCTCTTGGACGCCATTG
ATGCTATCGAGCCCCCCGTGCGTCCGTCCGACAAGCCCCTCCGTCTTCCCCTTCAGGATG
TC----------------------------------------------------------
------------------------------------------------------------
------------------------------------------------------------
------------------------------------------------------------
------------------------------------------------------------
---------------------------------------------
>GanodermacasuarinicolaDai16337GuangdongChina
CTGCGGAGGACATTATCGAGTTTTGACTGGGTTGTAGCTGGCCTTCCGAGGCATGTGCAC
GCCCTGCTCATCCACTCTACACCTGTGCACTTACTGTGGGTGACGGATCGCAAAGCGGGC
TCTTGTCCG---TTAT-AAGCGTATCTGGGCCTGCGTTTACCACAAACTCTTTAAAGTAC
TAGAATGTATATTGGGATATAATAGATCTATATACAACTTTCAGCAACGGATCTCTTGGC
TCTCGCATCGATGAAGAACGCAGCGAAATGCGATAAGTAATGTGAATTGCAGAATTCAGT
GAATCATCGAATCTTTGAACGCACCTTGCGCTCCTTGGTATTCCGAGGAGTATGCCTGTT
TGAGTGTCATGAAATCTTCAACTTGCAACCCTTTGCGAGTTTGTAGGCTTGGACTTGGAG
GCTTGTCGGCCTTTAATGGTCGGCTCCTCTTAAATGCATTAGCTTGATTCCTTGCGGATC
GGCTGTCGGTGTGATAATGTCTACGCCGTGACCGTGAAGCGTTTGATGAGCTTCCAACCG
TCTTGCTTCAAAGACAAGTTTATGACCTCTGACCTCAAATCAGGTAGGACTACCCGCTGA
ACTTAATCAAGCACAACACCATCACGAACGGCCTCAAGTACTCTCTCGCCACTGGTAACT
GGGGAGACCAGAAGAAGTCGATGTCATCGAAGGCTGGCGTGTCGCAGGTGCTCAACCGGT
ATACCTATGCCTCAACACTGTCCCATTTGCGTCGTTGCAATACGCCTCTTGGCCGTGAAG
GGAAGATCGCGAAACCCCGTCAGCTGCACAACACTCACTGGGGTATGGTCTGTCCTGCTG
AGACGCCAGAAGGACAGGCTTGCGGTCTCGTCAAGAACTTGTCCCTTATGTCTTGCATCT
CTGTCGGCACTCTCTCGGCGCCCGTCATCGAGTTCCTGGAAGAGTGGGGTCTGGAGTCTT
TGGAGGAGAACGCTCACGCTTCAACGCCGTGCACGAAGGTCTTTGTGAATGGCGTTTGGA
TGGGTGTCCACCGAGACCCTGTGAAGCTTGTCAGCACACTCAGAAAGCTTCGTCGAAAGG
ACGACATCAACTGCGAAGTATCCGTTGTCCGTGACATTCGAGAACGCGAGCTCCGCCTCT
ATACGGACGCTGGCCGTGTCTGCCGACCACTCTTCATCGTCGAGAACCAGCAGCTCCTCA
TTCAGAAGAGACACATCGAGAGCCTAGTCCGTGCCAAGGACGACCCGACGTTATCCTACA
ACTGGGACAGCCTTCTCAAGGATGGTGTCATCGAGCTACTCGATGCTGAGGAAGAGGAGA
CGGTCATGATCTGTATGACACCCGAGGATTTGGAGAACTCAAGGCTTCAGTCTGCCGGCA
TCCACGCGGAGGACGAGATC---------------------------------------C
ATACATGGACACATTGCGAGATCCACCCCAGTATGATCTTGGGTGTCTGTGCCAGTATCA
TTCCGCTGACTGCGCGATCCTCATCATCGCCGCTGGTACTGGTGAGTTCGAGGCCGGTAT
CTCCAAGGATGGCCAGACCCGCGAGCACGCCCTCCTCGCCTTCACCCTTGGTGTCAGGCA
ACTCATCGTCGCCGTCAACAAGATGGACACCACCA-------------------------
----------------------------AGTGGTCGGAGGACCGCTTCAACGAAATCATC
AAGGAGACCTCTACCTTCATCAAGAAGGTTGGTTACAACCCTAAGGCGGTTGCGTTCGTT
CCCATCTCTGGCTGGCACGGCGACAACATGTTGGAGGAGTCCACCAAGTGGGTATATGCG
CTGTGTTGGCTGTTGGGTCGATTACCTAACCTTTCTTCTTTAGCATGCCCTGGTACAAGG
GCTGGACCAAAGAAACCAAGGGTGGTGTTGTCAAGGGCAAGACCCTCTTGGACGCCATTG
ATGCTATCGAGCCCCCCGTGCGTCCGTCCGACAAGCCCCTCCGTCTTCCCCTTCAGGATG
TC----------------------------------------------------------
------------------------------------------------------------
------------------------------------------------------------
------------------------------------------------------------
------------------------------------------------------------
---------------------------------------------
>GanodermacasuarinicolaDai16338GuangdongChina
CTGCGGACGACATTATCGAGTTTTGACTGGGTTGTAGCTGGCCTTCCGAGGCATGTGCAC
GCCCTGCTCATCCACTCTACACCTGTGCACTTACTGTGGGTGACGGATCGCAAAGCGGGC
TCTTGTCCG---TTAT-AAGCGTATCTGGGCCTGCGTTTACCACAAACTCTTTAAAGTAC
TAGAATGTATATTGGGATATAATAGATCTATATACAACTTTCAGCAACGGATCTCTTGGC
TCTCGCATCGATGAAGAACGCAGCGAAATGCGATAAGTAATGTGAATTGCAGAATTCAGT
GAATCATCGAATCTTTGAACGCACCTTGCGCTCCTTGGTATTCCGAGGAGTATGCCTGTT
TGAGTGTCATGAAATCTTCAACTTGCAACCCTTTGCGAGTTTGTAGGCTTGGACTTGGAG
GCTTGTCGGCCTTTAATGGTCGGCTCCTCTTAAATGCATTAGCTTGATTCCTTGCGGATC
GGCTGTCGGTGTGATAATGTCTACGCCGTGACCGTGAAGCGTTTGATGAGCTTCCAACCG
TCTTGCTTCAAAGACAAGTTTATGACCTCTGACCTCAAATCAGGTAGGACTACCCGCTGA
ACTTAATCAAGCACAACACCATCACGAACGGCCTCAAGTACTCTCTCGCCACTGGTAACT
GGGGAGACCAGAAGAAGTCGATGTCATCGAAGGCTGGCGTGTCGCAGGTGCTCAACCGGT
ATACCTATGCCTCGACACTGTCCCATTTGCGTCGTTGCAATACGCCTCTTGGCCGTGAAG
GGAAGATCGCGAAACCCCGTCAGCTGCACAACACTCACTGGGGCATGGTCTGTCCTGCTG
AGACGCCAGAAGGACAGGCTTGCGGTCTCGTCAAGAACTTGTCCCTTATGTCTTGCATCT
CCGTCGGCACTCTCTCGGCGCCCGTCATCGAGTTCCTGGAAGAGTGGGGTCTGGAGTCTT
TGGAGGAGAACGCTCACGCTTCAACGCCGTGCACGAAGATCTTTGTGAATGGCGTTTGGA
TGGGTGTCCACCGAGACCCTGTGAAGCTTGTCAGCACACTCAGAAAGCTTCGTCGAAAGG
ACGACATCAACTGCGAAGTATCCGTTGTCCGTGACATTCGAGAACGCGAGCTCCGCCTCT
ATACGGACGCTGGCCGTGTCTGCCGACCACTCTTCATCGTCGAGAACCAGCAGCTCCTCA
TTCAGAAGAGACACATCGAGAGCCTAGTCCGTGCCAAGGACGACCCGACGTTATCCTACA
ACTGGGACAGCCTTCTCAAGGATGGTGTCATCGAGCTACTCGATGCTGAGGAAGAGGAGA
CGGTCATGATCTGTATGACACCCGAGGATTTGGAGAACTCAAGGCTTCAGTCTGCCGGCA
TCCACGCGGAGGACGAGATC---------------------------------------C
ATACATGGACACATTGCGAGATCCACCCCAGTATGATCTTGGGTGTCTGTGCCAGTATCA
TTCCGCTGACTGCGCGATCCTCATCATCGCCGCTGGTACTGGTGAGTTCGAGGCCGGTAT
CTCCAAGGATGGCCAGACCCGCGAGCACGCCCTCCTCGCCTTCACCCTTGGTGTCAGGCA
ACTCATCGTCGCCGTCAACAAGATGGACACCACCA-------------------------
----------------------------AGTGGTCGGAGGACCGCTTCAACGAAATCATC
AAGGAGACCTCTACCTTCATCAAGAAGGTTGGTTACAACCCTAAGGCGGTTGCGTTCGTT
CCCATCTCTGGCTGGCACGGCGACAACATGTTGGAGGAGTCCACCAAGTGGGTATATGCG
CTGTGTTGGCTGTTGGGTCGATTACCTAACCTTTCTTCTTTAGCATGCCCTGGTACAAGG
GCTGGACCAAAGAAACCAAGGGTGGTGTTGTCAAGGGCAAGACCCTCTTGGACGCCATTG
ATGCTATCGAGCCCCCCGTGCGTCCGTCCGACAAGCCCCTCCGTCTTCCCCTTCAGGATG
TC----------------------------------------------------------
------------------------------------------------------------
------------------------------------------------------------
------------------------------------------------------------
------------------------------------------------------------
---------------------------------------------
>GanodermacasuarinicolaDai16339GuangdongChina
CTGC-GGAGACATTATCGAGTTTTGACTGGGTTGTAGCTGGCCTTCCGAGGCATGTGCAC
GCCCTGCTCATCCACTCTACACCTGTGCACTTACTGTGGGTGACGGATCGCAAAGCGGGC
TCTTGTCCG---TTAT-AAGCGTATCTGGGCCTGCGTTTACCACAAACTCTTTAAAGTAC
TAGAATGTATATTGGGATATAATAGATCTATATACAACTTTCAGCAACGGATCTCTTGGC
TCTCGCATCGATGAAGAACGCAGCGAAATGCGATAAGTAATGTGAATTGCAGAATTCAGT
GAATCATCGAATCTTTGAACGCACCTTGCGCTCCTTGGTATTCCGAGGAGTATGCCTGTT
TGAGTGTCATGAAATCTTCAACTTGCAACCCTTTGCGAGTTTGTAGGCTTGGACTTGGAG
GCTTGTCGGCCTTTAATGGTCGGCTCCTCTTAAATGCATTAGCTTGATTCCTTGCGGATC
GGCTGTCGGTGTGATAATGTCTACGCCGTGACCGTGAAGCGTTTGATGAGCTTCCAACCG
TCTTGCTTCAAAGACAAGTTTATGACCTCTGACCTCAAATCAGGTAGGACTACCCGCTGA
ACTTAATCAAGCACAACACCATCACGAACGGCCTCAAGTACTCTCTCGCCACTGGTAACT
GGGGAGACCAGAAGAAGTCGATGTCATCGAAGGCTGGCGTGTCGCAGGTGCTCAACCGGT
ATACCTATGCCTCGACACTGTCCCATTTGCGTCGTTGCAATACGCCTCTTGGCCGTGAAG
GGAAGATCGCGAAACCCCGTCAGCTGCACAACACTCACTGGGGTATGGTCTGTCCTGCTG
AGACGCCAGAAGGACAGGCTTGCGGTCTCGTCAAGAACTTGTCCCTTATGTCTTGCATCT
CCGTCGGCACTCTCTCGGCGCCCGTCATCGAGTTCCTGGAAGAGTGGGGTCTGGAGTCTT
TGGAGGAGAATGCTCACGCTTCAACGCCGTGCACGAAGGTCTTTGTGAATGGCGTTTGGA
TGGGTGTCCACCGAGACCCTGTGAAGCTTGTCAGCACACTCAGAAAGCTTCGTCGAAAGG
ACGACATCAACTGCGAAGTATCCGTTGTCCGTGACATTCGAGAACGCGAGCTCCGCCTCT
ATACGGACGCTGGCCGTGTCTGCCGACCACTCTTCATCGTCGAGAACCAGCAGCTCCTCA
TTCAGAAGAGACACATCGAGAGCCTAGTCCGTGCCAAGGACGACCCGACGTTATCCTACA
ACTGGGACAGCCTTCTCAAGGATGGTGTCATCGAGCTACTCGATGCTGAGGAAGAGGAGA
CGGTCATGATCTGTATGACACCCGAGGATTTGGAGAACTCAAGGCTTCAGTCTGCCGGCA
TCCACGCGGAGGACGAGATC----------------------------------------
------------------------------------------------------------
----GCTGACTGCGCGATCCTCATCATCGCCGCTGGTACTGGTGAGTTCGAGGCCGGTAT
CTCCAAGGATGGCCAGACCCGCGAGCACGCCCTCCTCGCCTTCACCCTTGGTGTCAGGCA
ACTCATCGTCGCCGTCAACAAGATGGACACCACCA-------------------------
----------------------------AGTGGTCGGAGGACCGCTTCAACGAAATCATC
AAGGAGACCTCTACCTTCATCAAGAAGGTTGGTTACAACCCTAAGGCGGTTGCGTTCGTT
CCCATCTCTGGCTGGCACGGCGACAACATGTTGGAGGAGTCCACCAAGTGGGTATATGCG
CTGTGTTGGCTGTTGGGTCGATTACCTAACCTTTCTTCTTTAGCATGCCCTGGTACAAGG
GCTGGACCAAAGAAACCAAGGGTGGTGTTGTCAAGGGCAAGACCCTCTTGGACGCCATTG
ATGCTATCGAGCCCCCCGTGCGTCCGTCCGACAAGCCCCTCCGTCTTCCCCTTCAGGATG
TC----------------------------------------------------------
------------------------------------------------------------
------------------------------------------------------------
------------------------------------------------------------
------------------------------------------------------------
---------------------------------------------
>GanodermacurtisiiCBS100131NCUSA
--------------------------CCGGGTTGTAGCTGGCCTTCCGAGGCATGTGCAC
GCCCTGCTCATCCACTCTNCACCTGTGCACTTACTGTGGGCTTCAGATCGCGAGGCAGGC
TCTTTACCGGGCTTGCGGAGCGCATCTGTGCCTGCGTTTATCACAAACTCTATAAAGTAA
CAGAATGTGTATTGCGATGTAACGCATCTATATACAACTTTCAGCAACGGATCTCTTGGC
TCTCGCATCGATGAAGAACGCAGCGAAATGCGATAAGTAATGTGAATTGCAGAATTCAGT
GAATCATCGAATCTTTGAACGCACCTTGCGCTCCTTGGTATTCCGAGGAGCATGCCTGTT
TGAGTGTCATGAAATCTTCAACCTACAAGCTTTTGT-GGTTTGTAGGCTTGGACTTGGAG
GCTTGTCGGCCGTTATTGGTCGGCTCCTCTTAAATGCATTAGCTTGGTTCCTTGCGGATC
GGCTTTCGGTGTGATAATGTCTACGCCGCGACCGTGAAGCGTTTGGCGAGCTTCTAACCG
TCTTAT-----AGACAGCTTTATGACCTCTGACC--------------------------
------TCAAGCACAACACCATCACGAATGGCCTCAAGTACTCCCTCGCCACTGGCAACT
GGGGAGACCAGAAGAAGTCGATGTCGTCGAAGGCTGGCGTCTCGCAGGTGCTCAACCGGT
ATACCTATGCCTCGACACTGTCCCACTTGCGTCGTTGCAACACACCTCTTGGCCGTGAAG
GAAAGATTGCTAAACCTCGTCAGCTACACAACACTCACTGGGGTATGGTCTGTCCTGCCG
AGACGCCAGAAGGACAGGCTTGTGGTCTGGTCAAGAACCTGTCGCTTATGTCTTGCATCT
CCGTTGGTACCCTCTCTGCACCCGTCATCGAGTTCTTGGAGGAGTGGGGCCTCGAGTCTC
TSGAGGAGAACGCTCATGCATCAACGCCGTGCACGAAGGTCTTCGTGAACGGCGTCTGGA
TGGGTGTYCACCGAGATCCTGTGAAGCTCGTGAGCACGCTTAGGAAGCTCCGCCGCAAAG
ATGACATCAACTGCGAGGTGTCCGTCGTCCGTGACATCCGAGAACGCGAACTCCGCCTTT
ACACGGATGCTGGTCGCGTCTGCCGACCGCTCTTCATCGTCGAAAACCAGCAGCTCCTTA
TCCAGAAGCGACATATCGAGAGCCTAGTCCGTGCCAAGGACGACCCGACGTTGTCCTACA
ATTGGGACAGCCTTCTCAAGGACGGTGTCATCGAGTTGCTGGATGCCGAGGAAGAGGAGA
CGGTCATGATCTGTATGACATCGGAGGATTTGGAGAACTCGAGGCTCCAGGCCGCCGGTA
TCCATGCAGACGACGAAAACGACGACCCCTCAGCTCGATTGAAGGCGGCGACCTCCGCAC
ACACGTGGACGCACTGTGAGATCCATCCGAGCATGATCTTAGGTGTCTGTGCCAGCATCA
TTCC--------------------------------------------------------
---------------------------CGCTCTCCTTGCCTTCACCCTCGGTGTCAGGCA
GCTCATCGTTGCCGTCAACAAGATGGACACCACGAAGGTTCGTTATGACACGCGCCATCA
TGCGCCAACGTTCTGACTCGGAGCTCGCAGTGGTCCGAAGACCGTTTCAACGAAATCATC
AAGGAGACGTCCACCTTCATCAAGAAGGTCGGTTACAACCCCAAGGCGGTTGCGTTCGTC
CCCATCTCTGGCTGGCACGGCGACAACATGCTTGAGGAGTCCAGCAAGTGAGTGTATGCG
CTATATCGTCCGATGAATCGTCACCCTGACTTTTTTTTTTTAGCATGGCCTGGTACAAGG
GTTGGACCAAGGAGACCAAGGCTGGGGTTGTCAAGGGCAAGACCCTCTTGGACGCTATCG
ATGCCATCGAGCCCCCCGTCCGTCCGTCCGACAAGCCGCTCCGTCTCCCCCTCCAGGATG
TCTACAAGATTGGTGGTATCGGCACGGTGCCTGTCGGCCGTGTTGAGACTGGTGTCATCA
AGGCCGGCATGGTCGTCACCTTCGCGCCTACGAACGTGACTACTGAGGTCAAGTCCGTCG
AGATGCACCACGAGCAGCTCGAGCAGGGTGTCCCTGGTGACAACGTCGGCTTCAACGTCA
AGTAAGTGCCCCCTTCTTCGATTATCTTCACATACTTATTGTTGTGGCAGGAACGTCTCG
GTTAAGGACATCCGCCGTGGTAACGTCGCCTCCGACTCCAAGAACGACCCCGCCAAGGAG
GCCGCGTCGTTCACTGCCCAGGTCATTATCCTCAATCACCCCGGT
>GanodermacurtisiiCBS100132NCUSA
---------------------------------GTAGCTGGCCTTCCGAGGCATGTGCAC
GCCCTGCTCATCCACTCTACACCTGTGCACTTACTGTGGGCTTCAGATCGCGAGGCAGGC
TCTTTACCGGGCTTGCGGAGCGCATCTGTGCCTGCGTTTATCACAAACTCTATGAAGTAA
CAGAATGTGTATTGCGATGTAACGCATCTATATACAACTTTCAGCAACGGATCTCTTGGC
TCTCGCATCGATGAAGAACGCAGCGAAATGCGATAAGTAATGTGAATTGCAGAATTCAGT
GAATCATCGAATCTTTGAACGCACCTTGCGCTCCTTGGTATTCCGAGGAGCATGCCTGTT
TGAGTGTCATGAAATCTTCAACCTACAAGCTTTTGT-GGTTTGTAGGCTTGGACTTGGAG
GCTTGTCGGCCGTTATTGGTCGGCTCCTCTTAAATGCATTAGCTTGGTTCCTTGCGGATC
GGCTTTCGGTGTGATAATGTCTACGCCGCGACCGTGAAGCGTTTGGCGAGCTTCTAACCG
TCTTAT-----AGACAGCTTTATGACCTCTGACC--------------------------
----------GCACAACACCATCACGAATGGCCTCAAGTACTCCCTCGCCACTGGCAACT
GGGGAGACCAGAAGAAGTCGATGTCGTCGAAGGCTGGCGTCTCGCAGGTGCTCAACCGGT
ATACCTATGCCTCGACACTGTCCCACTTGCGTCGTTGCAACACGCCTCTTGGCCGTGAAG
GAAAGATTGCTAAACCTCGTCAGCTACACAACACTCACTGGGGTATGGTCTGTCCTGCCG
AGACGCCAGAAGGACAGGCTTGTGGTCTGGTCAAGAACCTGTCGCTTATGTCTTGCATCT
CCGTTGGTACCCTCTCTGCACCCGTCATCGAGTTCTTGGAGGAGTGGGGCCTCGAGTCTC
TGGAGGAGAACGCTCATGCATCAACGCCGTGCACGAAGGTCTTCGTGAACGGCGTCTGGA
TGGGTGTYCACCGAGATCCTGTGAAGCTCGTGAGCACGCTTAGGAAGCTCCGCCGCAAAG
ATGACATCAACTGYGAGGTGTCCGTCGTCCGTGACATCCGAGAACGCGAACTCCGCCTTT
ACACGGATGCTGGTCGCGTCTGCCGACCGCTCTTCATCGTCGAAAACCAGCAGCTCCTTA
TCCAGAAGCGACATATCGAGAGCCTAGTCCGTGCCAAGGACGACCCGACGTTGTCCTACA
ATTGGGACAGCCTTCTCAAGGACGGTGTCATCGAGTTGCTGGATGCCGAGGAAGAGGAGA
CGGTCATGATCTGTATGACATCGGAGGATTTGGAGAACTCGAGGCTCCAGGCCGCCGGTA
TCCATGCAGACGACGAAAACGACGACCCCTCAGCTCGATTGAAGGCGGCGACCTCCGCAC
ACACGTGGACGCACTGTGAGATCCATCCGAGCATGATCTTAGGTGTCTGTGCCAGCATCA
TTCC--------------------------------------------------------
---------------------------CGCTCTCCTTGCCTTCACCCTCGGTGTCAGGCA
GCTCATCGTTGCCGTCAACAAGATGGACACCACGAAGGTTCGTTATGACACGCGCCATCA
TGCGCCAACGTTCTGACTCGGAGCTCGCAGTGGTCCGAAGACCGTTTCAACGAAATCATC
AAGGAGACGTCCACCTTCATCAAGAAGGTCGGTTACAACCCCAAGGCGGTTGCGTTCGTC
CCCATCTCTGGCTGGCACGGCGACAACATGCTTGAGGAGTCCAGCAAGTGAGTGTATGCG
CTATATCGTCCGATGAATCGTCACCCTGACTTTTTTTTTTTAGCATGGCCTGGTACAAGG
GTTGGACCAAGGAGACCAAGGCTGGGGTTGTCAAGGGCAAGACCCTCTTGGACGCTATCG
ATGCCATCGAGCCCCCCGTCCGTCCGTCCGACAAGCCGCTCCGTCTCCCCCTCCAGGATG
TCTACAAGATTGGTGGTATCGGCACGGTGCCTGTCGGCCGTGTTGAGACTGGTGTCATCA
AGGCCGGCATGGTCGTCACCTTCGCGCCTACGAACGTGACTACTGAGGTCAAGTCCGTCG
AGATGCACCACGAGCAGCTCGAGCAGGGTGTCCCTGGTGACAACGTCGGCTTCAACGTCA
AGTAAGTGCCCCCTTCTTCGATTATCTTCACATACTTATTGTTGTGGCAGGAACGTCTCG
GTTAAGGACATCCGCCGTGGTAACGTCGCCTCCGACTCCAAGAACGACCCCGCCAAGGAG
GCCGCGTCGTTCACTGCCCAGGTCATTATCCTCAATCACCCCGGT
>GanodermadestructansCBS139793TYPESouthAfrica
GCGGAAGGATCATTATCGAGTTTTGACTGGGTTGTAGCTGGCCTTCCGAGGCATGTGCAC
GCCCTGCTCATCCACTCTACACCTGTGCACTTACTGTGGGCTTCAGATCGTAAAACGGGT
CCTTTACCGGGCCTGCGGAGCGTGTCTGTGCCTGCGTTTATCACAAACTCTATAAAGTAT
CAGAATGTGTATTGCGATGTAACGCATCTATATACAACTTTCAGCAACGGATCTCTTGGC
TCTCGCATCGATGAAGAACGCAGCGAAATGCGATAAGTAATGTGAATTGCAGAATTCAGT
GAATCATCGAATCTTTGAACGCACCTTGCGCTCCTTGGTATTCCGAGGAGCATGCCTGTT
TGAGTGTCATGAAATCTTCAACCTACAAGCTTTTGT-GGTTTGTAGGCTTGGACTTGGAG
GCTTGTCGGCCGTTCTTGGTCGGCTCCTCTTAAATGCATTAGCTTGGTTCCTTGCGGATC
GGCTCTCGGTGTGATAATGTCTACGCTGCGACCGTGAAGCGTTTGGCGAGCTTCTAACCG
TCTCAGTTG-GAGACAGCTTTATGACCTCTGACCTCAAATCAGGTAGGACTACCCGCTGA
ACTTAA??????????????????????????????????????????????????????
????????????????????????????????????????????????????????????
????????????????????????????????????????????????????????????
????????????????????????????????????????????????????????????
????????????????????????????????????????????????????????????
????????????????????????????????????????????????????????????
????????????????????????????????????????????????????????????
????????????????????????????????????????????????????????????
????????????????????????????????????????????????????????????
????????????????????????????????????????????????????????????
????????????????????????????????????????????????????????????
????????????????????????????????????????????????????????????
????????????????????????????????????????????????????????????
????????????????????????????????????????????????????????????
????????????????????????????????????????????????????????????
????????????????????????????????????????????????????????????
????????????????????????????????????????????????????????????
????????????????????????????????????????????????????????????
????????????????????????????????????????????????????????????
????????????????????????????????????????????????????????????
????????????????????????????????????????????????????????????
????????????????????????????????????????????????????????????
????????????????????????????????????????????????????????????
????????????????????????????????????????????????????????????
????????????????????????????????????????????????????????????
????????????????????????????????????????????????????????????
????????????????????????????????????????????????????????????
????????????????????????????????????????????????????????????
????????????????????????????????????????????????????????????
?????????????????????????????????????????????
>GanodermadestructansDai16431SouthAfrica
ATGCGGAGATCATTATCGAGTTTTGACTGGGTTGTAGCTGGCCTTCCGAGGCATGTGCAC
GCCCTGCTCATCCACTCTACACCTGTGCACTTACTGTGGGCTTCAGATCGTAAAACGGGT
CCTTTACCGGGCCTGCGGAGCGTGTCTGTGCCTGCGTTTATCACAAACTCTATAAAGTAT
CAGAATGTGTATTGCGATGTAACGCATCTATATACAACTTTCAGCAACGGATCTCTTGGC
TCTCGCATCGATGAAGAACGCAGCGAAATGCGATAAGTAATGTGAATTGCAGAATTCAGT
GAATCATCGAATCTTTGAACGCACCTTGCGCTCCTTGGTATTCCGAGGAGCATGCCTGTT
TGAGTGTCATGAAATCTTCAACCTACAAGCTTTTGT-GGTTTGTAGGCTTGGACTTGGAG
GCTTGTCGGCCGTTCTTGGTCGGCTCCTCTTAAATGCATTAGCTTGGTTCCTTGCGGATC
GGCTCTCGGTGTGATAATGTCTACGCTGCGACCGTGAAGCGTTTGGCGAGCTTCTAACCG
TCTCAGTTG-GAGACAGCTTTATGACCTCTGACCTCAAATCAGGTAGGACTACCCGCTGA
ACTTAATCAAGCACAACACCATCACAAACGGCCTCAAGTACTCTCTCGCTACTGGCAACT
GGGGAGACCAGAAGAAGTCGATGTCGTCGAAGGCTGGCGTCTCGCAGGTACTCAACCGGT
ATACTTACGCCTCGACATTATCCCACTTGCGTCGTTGCAACACGCCCCTTGGCCGTGAAG
GGAAGATCGCTAAACCCCGTCAGTTACACAACACTCACTGGGGTATGGTCTGTCCTGCCG
AGACGCCAGAAGGGCAGGCTTGCGGTCTCGTCAAGAACCTGTCGCTCATGTCTTGCATCT
CCGTCGGTACCCTCTCTGCGCCCGTCATCGAGTTTTTGGAGGAGTGGGGTCTCGAGTCCC
TGGAAGAGAACGCTCATGCATCGACGCCGTGCACGAAGGTCTTCGTGAATGGCGTGTGGA
TGGGTGTCCACCGGGATCCTGTGAAGCTCGTGAGCACGCTCAGGAAGCTCCGCCGCAAAG
ACGACATCAACTGCGAGGTGTCCGTCGTCCGCGACATCCGAGAACGCGAGCTTCGCCTCT
ACACGGATGCTGGTCGCGTCTGCCGACCGCTCTTCATCGTCGAGAACCAGCAGCTCCTCA
TTCAGAAACGACACATCGAGAGCTTGGTCCGTGCCAAGGACGATCCGACGTTGTCCTACA
ACTGGGACAGCCTTCTCAAGGACGGTGTCATCGAGTTGCTGGATGCCGAGGAAGAGGAGA
CGGTCATGATCTGTATGACACCGGAGGATCTGGAGAACTCAAGGCTCCAGGCTGCCGGTA
TCCATGCGGACGACGAGAATGACGACCCGTCAGCTCGATTGAAGGCGGCGACCTCCGCAC
ATACGTGGACGCACTGCGAGATTCATCCGAGTATGATCTTGGGTGTCTGTGCCAGTATTA
TTCCGCTGACTGTGCTATCCTCATCATCGCTGCTGGTACCGGTGAGTTCGAGGCTGGTAT
CTCCAAGGATGGCCAGACCCGCGAGCACGCCCTCCTTGCCTTCACCTTGGGTGTCAGGCA
GCTCATCGTTGCCGTCAACAAGATGGACACCACGA-------------------------
----------------------------AGTGGTCCGAGGACCGTTTCAACGAAATCATC
AAGGAGACGTCCACCTTCATCAAGAAGGTCGGTTACAACCCGAAGGCGGTTGCGTTCGTC
CCCATTTCTGGCTGGCACGGCGACAACATGCTCGAGGAGTCCACCAAGTAAGTGTATGCG
CTATATCGTCCGATGAATCGTCATCCTGACCCTTTTTCTATAGCATGCCCTGGTACAAGG
GTTGGACTAAGGAGACCAAGAGCGGGGTTGTCAAGGGCAAGACCCTCTTGGACGCTATCG
ATGCCATCGAGCCCCCCGTCCGTCCCTCCGACAAGCCCCTCCGTCTTCCCCTCCAGGATG
TC----------------------------------------------------------
------------------------------------------------------------
------------------------------------------------------------
------------------------------------------------------------
------------------------------------------------------------
---------------------------------------------
>GanodermadianzhongnenseL4230YunnanChina
GCGGAAGGATCATTATCGAGTTTTGACTGGGTTGTAGCTGGCCTTCCGAGGCATGTGCAC
GCCCCGCTCATCCACTCTACACCTGTGCACTTACTGTGGGTTTCAGGTCGTGAAGCGGGC
TCTTTA-CGGGCTCGTGAAGCGCATCTGTGCCTGCGTTTATCACAAACTCTATAAAGTAT
TAGAATGTGTATTGCGATGTAACGCATCTATATACAACTTTCAGCAACGGATCTCTTGGC
TCTCGCATCGATGAAGAACGCAGCGAAATGCGATAAGTAATGTGAATTGCAGAATTCAGT
GAATCATCGAATCTTTGAACGCACCTTGCGCTCCTTGGTATTCCGAGGAGCATGCCTGTT
TGAGTGTCATGAAATCTTCAACCTACAAGC---------TTTGTAGGCTTGGACTTGGAG
GCTTGTCGGCCGTTCTCGGTCGGCTCCTCTTAAATGCATTAGCTTGATTCCTTGCGGATC
GGCTCTCGGTGTGATAATGTCTACGCCGCGACCGTGAAGCGTTTGGCGAGCTTCTAACCG
TCTCACTTG-GAGACAACGTTATGACCTCTGACCTC------------------------
------??????????????????????????????????????????????????????
????????????????????????????????????????????????????????????
????????????????????????????????????????????????????????????
????????????????????????????????????????????????????????????
????????????????????????????????????????????????????????????
????????????????????????????????????????????????????????????
????????????????????????????????????????????????????????????
????????????????????????????????????????????????????????????
????????????????????????????????????????????????????????????
????????????????????????????????????????????????????????????
????????????????????????????????????????????????????????????
????????????????????????????????????????????????????????????
????????????????????????????????????????????????????????????
????????????????????????????????????????????????????????????
????????????????????????????????????????????????????????????
????GCTGACTGCGCTATCCTCATCATCGCCGCTGGTACCGGTGAGTTCGAGGCTGGTAT
CTCCAAGGATGGCCAGACCCGCGAGCACGCCCTTCTTGCCTTCACCCTSGGTGTCAGGCA
GCTCATCGTCGCCGTCAACAAGATGGACACCACGAAGGTTTGTTGTCACGTGCATCATCA
CTCGCGGGTGATCTGACTC-GAGTTCGCAGTGGTCCGAGGACCGTTTCAACGAAATCATC
AAGGAGACGTCCACCTTCATCAAGAAGGTCGGTTACAACCCCAAGGCGGTTGCCTTCGTC
CCCATCTCTGGCTGGCACGGCGACAACATGTTGGAGGARTCCAGCAAGTGAGTATATACG
CTATCTTGTCCGATGAGTCGTCACCCTGACCCTTTTTCTTTAGCATGACCTGGTACAAGG
GTTGGACGAAGGAGACCAAGGGCGGTGTTGTCAAGGGCAAGACCCTCTTGGACGCTATCG
ATGCCATCGAGCCCCCCGTACGTCCGTCCGACAAGCCCCTCCGTCTTCCCCTCCAGGATG
TCTACAAGATCGGTGGTAT-----------------------------------------
------------------------------------------------------------
------------------------------------------------------------
------------------------------------------------------------
------------------------------------------------------------
---------------------------------------------
>GanodermadianzhongnenseL4331TYPEYunnanChina
GCGGAAGGATCATTATCGAGTTTTGACTGGGTTGTAGCTGGCCTTCCGAGGCATGTGCAC
GCCCCGCTCATCCACTCTACACCTGTGCACTTACTGTGGGTTTCAGGTCGTGAAGCGGGC
TCTTTA-CGGGCTCGTGAAGCGCATCTGTGCCTGCGTTTATCACAAACTCTATAAAGTAT
TAGAATGTGTATTGCGATGTAACGCATCTATATACAACTTTCAGCAACGGATCTCTTGGC
TCTCGCATCGATGAAGAACGCAGCGAAATGCGATAAGTAATGTGAATTGCAGAATTCAGT
GAATCATCGAATCTTTGAACGCACCTTGCGCTCCTTGGTATTCCGAGGAGCATGCCTGTT
TGAGTGTCATGAAATCTTCAACCTACAAGC---------TTTGTAGGCTTGGACTTGGAG
GCTTGTCGGCCGTTCTCGGTCGGCTCCTCTTAAATGCATTAGCTTGATTCCTTGCGGATC
GGCTCTCGGTGTGATAATGTCTACGCCGCGACCGTGAAGCGTTTGGCGAGCTTCTAACCG
TCTCACTTG-GAGACAACCTTATGACCTCTGACCTCAAATCAGGTAGGACTACCCGCTGA
ACTTAA------------------------------------------------------
------------------------------------------------------------
------------------------------------------------------------
------------------------------------------------------------
----------------------CGGTCTCGTC----ACTTGTCCCTCATGTCTTGCATCT
CCGTCGGTACCCTCTCTGCMCCCGTCATCGAATTCTTGGAGGAGTGGGGCCTGGAGTCTC
TAGAGGAGAACGCTCATGCTTCAACGCCGTGCACGAAGGTCTTCGTGAATGGCGTTTGGA
TGGGTGTCCACCGAGATCCTGTGAAGCTCGTCAGCACACTCAGGAAGCTCCGCCGCAAAG
ACGACATCAACTGCGAAGTATCCGTCGTCCGTGACATCCGAGAACGCGAGCTCCGTCTCT
ACACGGATGCCGGTCGTGTCTGCCGACCGCTCTTCATCGTCGAGAACCAGCAGCTCCTCA
TCCARAAGAAACATATCGAGAGCTTGGTCCGTGCCAAGGACGACCCGACGTTGTCCTACA
ACTGGGATAGCCTCCTCAAGGACGGTGTTATCGAGCTGCTGGATGCCGAGGAAGAGGAGA
CGGTCATGATCTGTATGACACCGGAGGATTTGGAGAACTCGAGGCTCCAGGCTGCCGGTA
TCCATGCGGACGAGGAGAAYGATGACCCCTCAGCTCGATTGAAGGCGGCGACTTCTGCGC
ATACGTGGACGCACTGCGAGATTCACCCRAGTATGATCTTGGGYGTCTGTGCCAGTATCA
TTCCGCTGACTGCGCTATCCTCATCATCGCCGCTGGTACCGGTGAGTTCGAGGCTGGTAT
CTCCAAGGATGGCCARACCCGCGAGCACGCCCTTCTTGCCTTCACCCTCGGTGTCAGGCA
GCTCATCGTCGCCGTCAACAAGATGGACACCACGAAGGTTTGTTGTCACGTGCATCATCA
CTCGCGGGTGATCTGACTC-GAGTTCGCAGTGGTCCGAGGACCGTTTCAACGAAATCATC
AAGGAGACGTCCACCTTCATCAAGAAGGTCGGTTACAACCCCAAGGCGGTTGCCTTCGTC
CCCATCTCTGGCTGGCACGGCGACAACATGTTGGAGGAATCCAGCAAGTGAGTATATACG
CTATCTTGTCCGATGAGTCGTCACCCTGACCCTTTTTCTTTAGCATGACCTGGTACAAGG
GTTGGACGAAGGAGACCAAGGGCGGTGTTGTCAAGGGCAAGACCCTCTTGGACGCTATCG
ATGCCATCGAGCCCCCCGTACGTCCGTCCGACAAGCCCCTCCGTCTTCCCCTCCAGGATG
TCTACAAGATYGGT----------------------------------------------
------------------------------------------------------------
------------------------------------------------------------
------------------------------------------------------------
------------------------------------------------------------
---------------------------------------------
>GanodermadianzhongnenseL4737YunnanChina
GCGGAAGGATCATTATMGAGTTTTGACTGGGTTGTAGCTGGCCTTCCGAGGCATGTGCAC
GCCCCGCTCATCCACTCTACACCTGTGCACTTACTGTGGGTTTCAGGTCGTGAAGCGGGC
TCTTTA-CGGGCTCGTGAAGCGCATCTGTGCCTGCGTTTATCACAAACTCTATAAAGTAT
TAGAATGTGTATTGCGATGTAACGCATCTATATACAACTTTCAGCAACGGATCTCTTGGC
TCTCGCATCGATGAAGAACGCAGCGAAATGCGATAAGTAATGTGAATTGCAGAATTCAGT
GAATCATCGAATCTTTGAACGCACCTTGCGCTCCTTGGTATTCCGAGGAGCATGCCTGTT
TGAGTGTCATGAAATCTTCAACCTACAAGC---------TTTGTAGGCTTGGACTTGGAG
GCTTGTCGGCCGTTCTCGGTCGGCTCCTCTTAAATGCATTAGCTTGATTCCTTGCGGATC
GGCTCTCGGTGTGATAATGTCTACGCCGCGACCGTGAAGCGTTTGGCGAGCTTCTAACCG
TCTCACTTG-GAGACAACGTTATGACCTCTGA----------------------------
------------------------------------------------------------
------------------------------------------------------------
------------------------------------------------------------
------------------------------------------------------------
--------------CAGGCTTGCGGTCTCGTC---AGCTTGTCCCTCATGTCTTGCATCT
CCGTCGGTACCCTCTCTGCACCCGTCATCGAATTCTTGGAGGAGTGGGGCCTGGAGTCTC
TAGAGGAGAACGCTCATGCTTCAACGCCGTGCACGAAGGTCTTCGTGAATGGCGTTTGGA
TGGGTGTCCACCGAGATCCTGTGAAGCTCGTCAGCACACTCAGGAAGCTCCGCCGCAAAG
ACGACATCAACTGCGAAGTATCCGTCGTCCGTGACATCCGAGAACGCGAGCTCCGTCTCT
ACACGGATGCCGGTCGTGTCTGCCGACCGCTCTTCATCGTCGAGAACCAGCAGCTCCTCA
TCCAGAAGAAACATATCGAGAGCTTGGTCCGTGCCAAGGACGACCCGACGTTGTCCTACA
ACTGGGATAGCCTCCTCAAGGACGGTGTTATCGAGCTGCTSGATGCCGAGGAAGAGGAGA
CGGTCATGATCTGTATGACACCGGAGGATTTGGAGAACTCGAGGCTCCAGGCTGCCGGTA
TCCATGCGGACGAGGAGAACGATGACCCCTCAGCTCGATTGAAGGCGGCGACTTCTGCGC
ATACGTGGACGCACTGCGAGATTCACCCAAGTATGATCTTGGGCGTCTGTGCCAGTATCA
TTCC-------GCGCTATCCTCATCATCGCCGCTGGTACCGGTGAGTTCGAGGCTGGTAT
CTCCAAGGATGGCCAGACCCGCGAGCACGCCCTTCTTGCCTTCACCCTCGGTGTCAGGCA
GCTCATCGTCGCCGTCAACAAGATGGACACCACGAAGGTTTGTTGTCACGTGCATCATCA
CTCGCGGGTGATCTGACTC-GAGTTCGCAGTGGTCCGAGGACCGTTTCAACGAAATCATC
AAGGAGACGTCCACCTTCATCAAGAAGGTCGGTTACAACCCCAAGGCGGTTGCCTTCGTC
CCCATCTCTGGCTGGCACGGCGACAACATGTTGGAGGARTCCAGCAAGTGAGTATATACG
CTATCTTGTCCGATGAGTCGTCACCCTGACCCTTTTTCTTTAGCATGACCTGGTACAAGG
GTTGGACGAAGGAGACCAAGGGCGGTGTTGTCAAGGGCAAGACCCTCTTGGACGCTATCG
ATGCCATCGAGCCCCCCGTACGTCCGTCCGACAAGCCCCTCCGTCTTCCCCTCCAGGATG
TCTACAAGATYGGTG---------------------------------------------
------------------------------------------------------------
------------------------------------------------------------
------------------------------------------------------------
------------------------------------------------------------
---------------------------------------------
>GanodermadianzhongnenseL4759YunnanChina
GCGGAAGGATCATTATCGAGTTTTGACTGGGTTGTAGCTGGCCTTCCGAGGCATGTGCAC
GCCCCGCTCATCCACTCTACACCTGTGCACTTACTGTGGGTTTCAGGTCGTGAAGCGGGC
TCTTTA-CGGGCTCGTGAAGCGCATCTGTGCCTGCGTTTATCACAAACTCTATAAAGTAT
TAGAATGTGTATTGCGATGTAACGCATCTATATACAACTTTCAGCAACGGATCTCTTGGC
TCTCGCATCGATGAAGAACGCAGCGAAATGCGATAAGTAATGTGAATTGCAGAATTCAGT
GAATCATCGAATCTTTGAACGCACCTTGCGCTCCTTGGTATTCCGAGGAGCATGCCTGTT
TGAGTGTCATGAAATCTTCAACCTACAAGC---------TTTGTAGGCTTGGACTTGGAG
GCTTGTCGGCCGTTCTCGGTCGGCTCCTCTTAAATGCATTAGCTTGATTCCTTGCGGATC
GGCTCTCGGTGTGATAATGTCTACGCCGCGACCGTGAAGCGTTTGGCGAGCTTCTAACCG
TCTCACTTG-GAGACAACGTTATGACCTCTG-----------------------------
------------------------------------------------------------
------------------------------------------------------------
------------------------------------------------------------
------------------------------------------------------------
----------------GGCTTGCGGTCTCGTC--AGACTTGTCCCTCATGTCTTGCATCT
CCGTCGGTACCCTCTCTGCACCCGTCATCGAATTCTTGGAGGAGTGGGGCCTGGAGTCTC
TAGAGGAGAACGCTCATGCTTCAACGCCGTGCACGAAGGTCTTCGTGAATGGCGTTTGGA
TGGGTGTCCACCGAGATCCTGTGAAGCTCGTCAGCACACTSAGGAAGCTCCGCCGCAAAG
ACGACATCAACTGCGAAGTATCCGTCGTCCGTGACATCCGAGAACGCGAGCTCCGTCTCT
ACACGGATGCCGGTCGTGTCTGCCGACCGCTCTTCATCGTCGAGAACCAGCAGCTCCTCA
TCCAGAAGAAACATATCGAGAGCTTGGTCCGTGCCAAGGACGACCCGACGTTGTCCTACA
ACTGGGATAGCCTCCTCAAGGACGGTGTTATCGAGCTGCTGGATGCCGAGGAAGAGGAGA
CGGTCATGATCTGTATGACACCGGAGGATTTGGAGAACTCGAGGCTCCAGGCTGCCGGTA
TCCATGCGGACGAGGAGAAYGATGACCCCTCAGCTCGATTGAAGGCGGCGACTTCTGCGC
ATACGTGGACGCACTGCGAGATTCACCCRAGTATGATCTTGGGYGTCTGTGCCAGTATCA
TTCCGCTGACTGCGCTATCCTCATCATCGCCGCTGGTACCGGTGAGTTCGAGGCTGGTAT
CTCCAAGGATGGCCAGACCCGCGAGCACGCCCTTCTTGCCTTCACCCTSGGTGTCAGGCA
GCTCATCGTCGCCGTCAACAAGATGGACACCACGAAGGTTTGTTGTCACGTGCATCATCA
CTCGCGGGTGATCTGACTC-GAGTTCGCAGTGGTCCGAGGACCGTTTCAACGAAATCATC
AAGGAGACGTCCACCTTCATCAAGAAGGTCGGTTACAACCCCAAGGCGGTTGCCTTCGTC
CCCATCTCTGGCTGGCACGGCGACAACATGTTGGAGGARTCCAGCAAGTGAGTATATACG
CTATCTTGTCCGATGAGTCGTCACCCTGACCCTTTTTCTTTAGCATGACCTGGTACAAGG
GTTGGACGAAGGAGACCAAGGGCGGTGTTGTCAAGGGCAAGACCCTCTTGGACGCTATCG
ATGCCATCGAGCCCCCCGTACGTCCGTCCGACAAGCCCCTCCGTCTTCCCCTCCAGGATG
TCTACAAGATYGGTGGT-------------------------------------------
------------------------------------------------------------
------------------------------------------------------------
------------------------------------------------------------
------------------------------------------------------------
---------------------------------------------
>GanodermadianzhongnenseL4969YunnanChina
GCGGAAGGATCATTATCGAGTTTTGACTGGGTTGTAGCTGGCCTTCCGAGGCATGTGCAC
GCCCCGCTCATCCACTCTACACCTGTGCACTTACTGTGGGTTTCAGGTCGTGAAGCGGGC
TCTTTA-CGGGCTCGTGAAGCGCATCTGTGCCTGCGTTTATCACAAACTCTATAAAGTAT
TAGAATGTGTATTGCGATGTAACGCATCTATATACAACTTTCAGCAACGGATCTCTTGGC
TCTCGCATCGATGAAGAACGCAGCGAAATGCGATAAGTAATGTGAATTGCAGAATTCAGT
GAATCATCGAATCTTTGAACGCACCTTGCGCTCCTTGGTATTCCGAGGAGCATGCCTGTT
TGAGTGTCATGAAATCTTCAACCTACAAGC---------TTTGTAGGCTTGGACTTGGAG
GCTTGTCGGCCGTTCTCGGTCGGCTCCTCTTAAATGCATTAGCTTGATTCCTTGCGGATC
GGCTCTCGGTGTGATAATGTCTACGCCGCGACCGTGAAGCGTTTGGCGAGCTTCTAACCG
TCTCACTTG-GAGACAACGTTATGACCTCTGACCTCAAATCAGGTAGGACTACCCGCTGA
ACTTA-------------------------------------------------------
------------------------------------------------------------
------------------------------------------------------------
------------------------------------------------------------
----------------------------------AGACTTGTCCCTCATGTCTTGCATCT
CCGTCGGTACCCTCTCTGCACCCGTCATCGAATTCTTGGAGGAGTGGGGCCTGGAGTCTC
TAGAGGAGAACGCTCATGCTTCAACGCCGTGCACGAAGGTCTTCGTGAATGGCGTTTGGA
TGGGTGTCCACCGAGATCCTGTGAAGCTCGTCAGCACACTCAGGAAGCTCCGCCGCAAAG
ACGACATCAACTGCGAAGTATCCGTCGTCCGTGACATCCGAGAACGCGAGCTCCGTCTCT
ACACGGATGCCGGTCGTGTCTGCCGACCGCTCTTCATCGTCGAGAACCAGCAGCTCCTCA
TCCARAAGAAACATATCGAGAGCTTGGTCCGTGCCAAGGACGACCCGACGTTGTCCTACA
ACTGGGATAGCCTCCTCAAGGACGGTGTTATCGAGCTGCTGGATGCCGAGGAAGAGGAGA
CGGTCATGATCTGTATGACACCGGAGGATTTGGAGAACTCGAGGCTCCAGGCTGCCGGTA
TCCATGCGGACGAGGAGAAYGATGACCCCTCAGCTCGATTGAAGGCGGCGACTTCTGCGC
ATACGTGGACGCACTGCGAGATTCACCCRAGTATGATCTTGGGYGTCTGTGCCAGTATCA
TTCCGCTGACTGCGCTATCCTCATCATCGCCGCTGGTACCGGTGAGTTCGAGGCTGGTAT
CTCCAAGGATGGCCAGACCCGCGAGCACGCCCTTCTTGCCTTCACCCTCGGTGTCAGGCA
GCTCATCGTCGCCGTCAACAAGATGGACACCACGAAGGTTTGTTGTCACGTGCATCATCA
CTCGCGGGTGATCTGACTC-GAGTTCGCAGTGGTCCGAGGACCGTTTCAACGAAATCATC
AAGGAGACGTCCACCTTCATCAAGAAGGTCGGTTACAACCCCAAGGCGGTTGCCTTCGTC
CCCATCTCTGGCTGGCACGGCGACAACATGTTGGAGGARTCCAGCAAGTGAGTATATACG
CTATCTTGTCCGATGAGTCGTCACCCTGACCCTTTTTCTTTAGCATGACCTGGTACAAGG
GTTGGACGAAGGAGACCAAGGGCGGTGTTGTCAAGGGCAAGACCCTCTTGGACGCTATCG
ATGCCATCGAGCCCCCCGTACGTCCGTCCGACAAGCCCCTCCGTCTTCCCCTCCAGGATG
TCTACAAGATTGGTGGTAT-----------------------------------------
------------------------------------------------------------
------------------------------------------------------------
------------------------------------------------------------
------------------------------------------------------------
---------------------------------------------
>GanodermaeickeriCMW49692TYPESouthAfrica
GCGGAAGGATCATTATCGAGTTCTGACTGGGTTGTAGCTGGCCTTCCGAGGCACGTGCAC
GCCCTGCTCATCCACTCTACACCTGTGCACTTACTGTGGGTTACGGGTCGTGAAACGGGC
TCTTATTTGGGCTTGTTGAGCGCACTTGTGCCTGCGTTTATCACAAACTCTATAAAGTAT
CAGAATGTGTATTGCGATGTAACGCATCTATATACAACTTTCAGCAACGGATCTCTTGGC
TCTCGCATCGATGAAGAACGCAGCGAAATGCGATAAGTAATGTGAATTGCAGAATTCAGT
GAATCATCGAATCTTTGAACGCACCTTGCGCTCCTTGGTATTCCGAGGAGCATGCCTGTT
TGAGTGTCATGAAATCTTCAATCTACAAACTCTTATGGGTTTGTAGGCTTGGACTTGGAG
GCTTGTCGGTCTTTACAGGTCGGCTCCCCTTAAATGCATTAGCTTGGTTCCTTGCGGATC
GGCTTTCGGTGTGATAATGTCTACGCCGCGACCGTGAAGCGTTTGGCGAGCTTCTAACCG
TCTCGTTACAGAGACAGCTTTATGACCTCTGACCTCAAATCAGGTAGGACTACCCGCTGA
ACTTAA??????????????????????????????????????????????????????
????????????????????????????????????????????????????????????
????????????????????????????????????????????????????????????
????????????????????????????????????????????????????????????
????????????????????????????????????????????????????????????
????????????????????????????????????????????????????????????
????????????????????????????????????????????????????????????
????????????????????????????????????????????????????????????
????????????????????????????????????????????????????????????
????????????????????????????????????????????????????????????
????????????????????????????????????????????????????????????
????????????????????????????????????????????????????????????
????????????????????????????????????????????????????????????
????????????????????????????????????????????????????????????
????????????????????????????????????????????????????????????
????GCTGACTGCGCTATCCTCATCATCGCCGCTGGTACCGGTGAGTTCGAGGCCGGTAT
CTCCAAGGATGGCCAGACTCGCGAGCACGCCCTCCTTGCCTTCACCCTCGGTGTCAGGCA
GCTCATCGTCGCCGTCAATAAGATGGATACCACGAAGGTTCGTTGTCATATACCTCCTCA
TGTTCGGGTGTTCTTATTTGGAGCCCGTAGTGGTCCGAGGATCGTTTCAACGAAATCATC
AAGGAGACGTCCACCTTCATCAAGAAGGTTGGTTACAACCCTAAGGCGGTAGCGTTCGTC
CCCATCTCTGGCTGGCACGGCGACAACATGTTGGAGGAGTCCAGCAAGTCAGTATATGCG
CTATATTGGCCGTTGATTCAACCACTTAAA---TTCTCCTTAGCATGCCCTGGTACAAGG
GCTGGACCAAGGAGACGAAGGCTGGTGTTGTCAAGGGCAAGACCCTCTTGGACGCCATCG
ATGCCATCGAACCCCCCGTCCGTCCGTCCGACAAGCCCCTCCGTCTTCCCCTCC------
------------------------------------------------------------
------------------------------------------------------------
------------------------------------------------------------
------------------------------------------------------------
------------------------------------------------------------
---------------------------------------------
>GanodermaeickeriCMW50325SouthAfrica
GCGGAAGGATCATTATCGAGTTCTGACTGGGTTGTAGCTGGCCTTCCGAGGCACGTGCAC
GCCCTGCTCATCCACTCTACACCTGTGCACTTACTGTGGGTTACGGGTCGTGAAACGGGC
TCTTATTTGGGCTTGTTGAGCGCACTTGTGCCTGCGTTTATCACAAACTCTATAAAGTAT
CAGAATGTGTATTGCGATGTAACGCATCTATATACAACTTTCAGCAACGGATCTCTTGGC
TCTCGCATCGATGAAGAACGCAGCGAAATGCGATAAGTAATGTGAATTGCAGAATTCAGT
GAATCATCGAATCTTTGAACGCACCTTGCGCTCCTTGGTATTCCGAGGAGCATGCCTGTT
TGAGTGTCATGAAATCTTCAATCTACAAACTCTTATGGGTTTGTAGGCTTGGACTTGGAG
GCTTGTCGGTCTTTACAGGTCGGCTCCCCTTAAATGCATTAGCTTGGTTCCTTGCGGATC
GGCTTTCGGTGTGATAATGTCTACGCCGCGACCGTGAAGCGTTTGGCGAGCTTCTAACCG
TCTCGTTACAGAGACAGCTTTATGACCTCTGACCTCAAATCAGGT---------------
------??????????????????????????????????????????????????????
????????????????????????????????????????????????????????????
????????????????????????????????????????????????????????????
????????????????????????????????????????????????????????????
????????????????????????????????????????????????????????????
????????????????????????????????????????????????????????????
????????????????????????????????????????????????????????????
????????????????????????????????????????????????????????????
????????????????????????????????????????????????????????????
????????????????????????????????????????????????????????????
????????????????????????????????????????????????????????????
????????????????????????????????????????????????????????????
????????????????????????????????????????????????????????????
????????????????????????????????????????????????????????????
????????????????????????????????????????????????????????????
????GCTGACTGCGCTATCCTCATCATCGCCGCTGGTACCGGTGAGTTCGAGGCCGGTAT
CTCCAAGGATGGCCAGACTCGCGAGCACGCCCTCCTTGCCTTCACCCTCGGTGTCAGGCA
GCTCATCGTCGCCGTCAATAAGATGGATACCACGAAGGTTCGTTGTCATATACCTCCTCA
TGTTCGGGTGTTCTTATTTGGAGCCCGTAGTGGTCCGAGGATCGTTTCAACGAAATCATC
AAGGAGACGTCCACCTTCATCAAGAAGGTTGGTTACAACCCTAAGGCGGTAGCGTTCGTC
CCCATCTCTGGCTGGCACGGCGACAACATGTTGGAGGAGTCCAGCAAGTCAGTATATGCG
CTATATTGGCCGTTGATTCAACCACTTAAA---TTCTCCTTAGCATGCCCTGGTACAAGG
GCTGGACCAAGGAGACGAAGGCTGGTGTTGTCAAGGGCAAGACCCTCTTGGACGCCATCG
ATGCCATCGAACCCCCCGTCCGTCCGTCCGACAAGCCCCTCCGTCTTCCCCTCC------
------------------------------------------------------------
------------------------------------------------------------
------------------------------------------------------------
------------------------------------------------------------
------------------------------------------------------------
---------------------------------------------
>GanodermaenigmaticumCBS139792TYPESouthAfrica
GCGGAAGGATCATTATCGAGTTTTGACCGGGTTGTAGCTGGCCTTCCGAGGCATGTGCAC
GCCCTGCTCATCCACTCTACACCTGTGCACTTACTGTGGGTGACGGATCGCAAAGCGGGC
TTTTGTCCG---TTATAAAGCGCATCTGGGCCTGCGTTTATCACAAACTCTTTAAAGTAC
TAGAATGTATATTGGGATATAATAGATCTATATACAACTTTCAGCAACGGATCTCTTGGC
TCTCGCATCGATGAAGAACGCAGCGAAATGCGATAAGTAATGTGAATTGCAGAATTCAGT
GAATCATCGAATCTTTGAACGCACCTTGCGCTCCTTGGTATTCCGAGGAGCATGCCTGTT
TGAGTGTCATGAAATCTTCAACTTGCAACCCTTTGCGAGTTTGTAGGCTTGGACTTGGAG
GCTTGTCGGCCTTTAACGGTCGGCTCCTCTTAAATGCATTAGCTTGATTCCTTGCGGATC
GGCTGTCGGTGTGATAATGTCTACGCCGTGACCGTGAAGCGTTTGATGAGCTTCCAACCG
TCTTGCTTCAAAGACAACTTTATGACCTCTGACCTCAAATCAGGTAGGACTACCCGCTGA
ACTTAA??????????????????????????????????????????????????????
????????????????????????????????????????????????????????????
????????????????????????????????????????????????????????????
????????????????????????????????????????????????????????????
????????????????????????????????????????????????????????????
????????????????????????????????????????????????????????????
????????????????????????????????????????????????????????????
????????????????????????????????????????????????????????????
????????????????????????????????????????????????????????????
????????????????????????????????????????????????????????????
????????????????????????????????????????????????????????????
????????????????????????????????????????????????????????????
????????????????????????????????????????????????????????????
????????????????????????????????????????????????????????????
????????????????????????????????????????????????????????????
????GCTGACTGCGCAATCCTCATCATCGCCGCTGGTACTGGTGAGTTCGAGGCCGGTAT
CTCCAAGGATGGCCAGACCCGCGAGCACGCCCTCCTCGCGTTCACCCTTGGTGTCAGGCA
ACTCATCGTCGCCGTCAACAAGATGGACACCACCAAGGTTCGTTGTCACGTGGGTCGTCG
TGCGCCGGTGTCCTGATTCAGAGCTTACAGTGGTCGGAGGACCGCTTCAACGAAATCATC
AAGGAGACCTCTACCTTCATCAAGAAGGTTGGTTACAACCCTAAGGCGGTTGCGTTCGTT
CCCATCTCTGGCTGGCACGGCGACAACATGTTGGAGGAGTCCACCAAGTGGGTATATGCG
CTGTGTTGGCTGTTGGGTCGATTACCTAACCTTTCTTCTTTAGCATGCCCTGGTACAAGG
GCTGGACCAAGGAAACCAAGGGTGGTGTTGTCAAGGGCAAGACCCTATTGGACGCCATTG
ATGCTATCGAGCCCCCTGTGCGTCCGTCCGACAAGCCCCTCCGTCTTCCCCTTCAGG---
------------------------------------------------------------
------------------------------------------------------------
------------------------------------------------------------
------------------------------------------------------------
------------------------------------------------------------
---------------------------------------------
>GanodermaenigmaticumDai15970Africa
CTGCGGAGATCATTATCGAGTTTTGACCGGGTTGTAGCTGGCCTTCCGAGGCATGTGCAC
GCCCTGCTCATCCACTCTACACCTGTGCACTTACTGTGGGTGACGGATCGCAAAGCGGGC
TTTTGTCCGT--TTAT-AAGCGCATCTGGGCCTGCGTTTATCACAAACTCTTTAAAGTAC
TAGAATGTATATTGGGATATAATAGATCTATATACAACTTTCAGCAACGGATCTCTTGGC
TCTCGCATCGATGAAGAACGCAGCGAAATGCGATAAGTAATGTGAATTGCAGAATTCAGT
GAATCATCGAATCTTTGAACGCACCTTGCGCTCCTTGGTATTCCGAGGAGCATGCCTGTT
TGAGTGTCATGAAATCTTCAACTTGCAACCCTTTGCGAGTTTGTAGGCTTGGACTTGGAG
GCTTGTCGGCCTTTAATGGTCGGCTCCTCTTAAATGCATTAGCTTGATTCCTTGCGGATC
GGCTGTCGGTGTGATAATGTCTACGCCGTGACCGTGAAGCGTTTGATGAGCTTCCAACCG
TCTTGCTTCAAAGACAACTTTATGACCTCTGACCTCAAATCAGGTAGGACTACCCGCTGA
ACTTAATCAAGCACAACACCATCACGAACGGCCTCAAGTACTCTCTCGCCACTGGCAACT
GGGGAGACCAGAAGAAGTCGATGTCATCAAAGGCTGGCGTGTCGCAGGTGCTCAACCGGT
ACACCTATGCCTCGACACTGTCCCATTTGCGTCGTTGCAATACGCCTCTTGGCCGTGAAG
GGAAGATCGCGAAACCTCGTCAGCTGCACAACACTCACTGGGGTATGGTTTGTCCTGCTG
AGACGCCAGAAGGACAGGCTTGCGGTCTCGTCAAGAACTTGTCTCTTATGTCTTGCATCT
CTGTCGGCACTCTCTCGGCGCCCGTCATCGAGTTCCTGGAAGAGTGGGGTCTGGAGTCTT
TGGAGGAGAACGCTCACGCTTCAACGCCGTGCACGAAGGTCTTTGTAAATGGCGTTTGGA
TGGGTGTCCACCGAGACCCTGTGAAGCTTGTCAGCACACTCAGAAAGCTTCGTCGAAAGG
ACGACATCAACTGCGAAGTATCCGTTGTCCGTGACATTCGAGAACGCGAGCTCCGCCTCT
ATACGGACGCTGGCCGTGTCTGCCGACCACTCTTCATCGTCGAGAACCAGCAGCTCCTCA
TTCAGAAGAGACACATCGAGAGCCTAGTCCGTGCCAAGGACGATCCGACGTTGTCCTACA
ACTGGGACAGCCTTCTCAAGGATGGTGTCATCGAGCTACTCGATGCTGAGGAAGAAGAGA
CGGTCATGATCTGTATGACACCCGAGGACTTGGAGAACTCGAGGCTTCAGTCTGCCGGCA
TCCACGCGGAGGACGAGATCGACGACCCATCAGCTCGGTTGAAGGCGGCCACCTCCGCCC
ATACATGGACACATTGCGAGATCCACCCCAGTATGATCTTGGGTGTCTGTGCCAGTATCA
TTCC------------ATCCTCATCATCGCCGCTGGTACTGGTGAGTTCGAGGCCGGTAT
CTCCAAGGATGGCCAGACCCGCGAGCACGCCCTCCTCGCCTTCACCCTTGGTGTCAGGCA
ACTCATCGTCGCCGTCAACAAGATGGACACCACCAAGGTTCGTTGTCACGTGGGTCGTCG
TGCGCCGGTGTCCTGATTCAGAGCTTACAGTGGTCGGAGGACCGCTTCAACGAAATCATC
AAGGAGACCTCTACCTTCATCAAGAAGGTTGGTTACAACCCTAAGGCGGTTGCGTTCGTT
CCCATCTCTGGCTGGCACGGCGACAACATGTTGGAGGAGTCCACCAAGTGGGTATATGCG
CTGTGTTGGCTGTTGGGTCGATTACCTAACCTTTCTTCTTTAGCATGCCCTGGTACAAGG
GCTGGACCAAGGAAACCAAGGGTGGTGTTGTCAAGGGCAAGACCCTATTGGACGCCATTG
ATGCTATCGAGCCTCCCGTCCGTCCGTCCGACAAGCCCCTCCGTCTTCCCCTTCAGGATG
TCTACAAGATCGG-----------------------------------------------
------------------------------------------------------------
------------------------------------------------------------
------------------------------------------------------------
------------------------------------------------------------
---------------------------------------------
>GanodermaesculentumL4935TYPEYunnanChina
GCGGAAGGATCATTATCGAGTTTTGACCGGGTTGTAGCTGGCCTTCCGAGGCATGTGCAC
GCCCTGCTCATCCGCTCTACACCTGTGCACTTACTGTGGGTTATGGATCGCGAAGTGGGC
TTTTGTTGGA--TTAT-AATCGCGTCCATGCCTGCGTTTATCACAAACTCTTTAAAGTAA
TAGAATGTATATTGGGATATAATGGATCTATATACAACTTTCAGCAACGGATCTCTTGGC
TCTCGCATCGATGAAGAACGCAGCGAAATGCGATAAGTAATGTGAATTGCAGAATTCAGT
GAATCATCGAATCTTTGAACGCMCCTTGCGCTCCTTGGTATTCCGAGGAGCATGCCTGTT
TGAGTGTCATGAAACCTTCAACTTACAAGCCTTTGCGGGTTTGTAGGCTTGGACTTGGAG
GTTTGTCGGCCCCTTGGGGTCGGCTCCTCTCAAATGCATTAGCTTGATTCCTTGCGGATC
GGCTTTCGGTGTTGATATACTTACGCCGCGACCGTGAAGCGTTTAACGGGCTTCTAACCG
TCTCGCTTTAGAGACAGATATATGACTTCTGACCTCAAATCAGG----------------
------TCAAGCACAACACCATTACGAACGGCCTCAAGTACTCTCTCGCCACTGGTAACT
GGGGAGACCAGAAGAAGTCGATGTCATCGAAGGCTGGCGTGTCGCAGGTGCTCAACCGGT
ATACCTATGCCTCGACACTGTCCCACTTGCGTCGTTGCAATACGCCTCTTGGCCGTGAAG
GGAAGATCGCGAAACCCCGTCAGCTGCACAACACTCACTGGGGTATGGTCTGTCCTGCTG
AGACGCCAGAAGGACAGGCTTGCGGTCTCGTCAAGAACTTGTCCCTTATGTCTTGCATCT
CCGTCGGCACTCTCTCGGCGCCCGTCATCGAGTTCCTGGAAGAGTGGGGTCTGGAGTCTT
TGGAGGAGAACGCTCACGCTTCAACGCCGTGCACGAAGGTCTTTGTGAATGGCGTTTGGA
TGGGTGTCCACCGAGATCCTGTGAAGCTTGTCAGCACACTCAGGAAGCTCCGTCGAAAGG
ACGACATCAACTGCGAAGTATCCGTTGTCCGTGACATTCGAGAACGCGAGCTCCGCCTCT
ATACGGACGCTGGCCGTGTCTGCCGACCACTCTTCATCGTCGAGAACCAGCAGCTCCTGA
TTCAGAAGAGACACATCGAGAGCCTAGTCCGTGCCAAGGACGACCCGACGTTGTCCTACA
ACTGGGACAGTCTCCTCAAGGATGGTGTCATCGAGCTACTCGATGCTGAGGAAGAGGAGA
CGGTTATGATCTGTATGACACCCGAGGATTTGGAGAACTCAAGGCTTCAGTCTGCCGGCA
TCCACGCGGAGGACGAGATCGACGACCC-TCAGCCCGGTGAAAGGC-GCCACCTCCGCCC
ATACAT-GACACATTGCGAGATCCACCCCAGTATGATCTGGGTGTCTGGTGCCAGTATCA
TTCAGCTGACTGCGCTATCCTCATCATCGCCGCTGGTACTGGTGAGTTCGAGGCCGGTAT
CTCCAAGGATGGCCAGACCCGCGAGCACGCCCTCCTTGCCTTCACCCTTGGTGTCAGGCA
ACTCATCGTCGCCGTCAACAAGATGGACACCACCAAGGTTCGTTGTCACGTGGGTCGTCG
TGCGCCAGTGTCCTGACTCAGAGCTCGCAGTGGTCGGAGGACCGCTTCAACGAAATCATC
AAGGAGACCTCCACCTTCATCAAGAAGGTTGGTTACAACCCTAAGGCGGTTGCGTTCGTC
CCCATCTCTGGCTGGCACGGCGACAACATGTTGGAGGAGTCCACCAAGTGGGTATATGCG
CCGTGTTGGCTGTTGAGTCGATTGCCTGACCTTTCTTCTTTAGCATGACCTGGTACAAGG
GCTGGACCAGGGAAACCAAGGGTGGTGTTGTCAAGGGCAAGACCCTCTTGGACGCCATTG
ATGCTATTGAGCCCCCCGTCCGTCCGTCCGACAAGCCCCTCCGTCTTCCCCTTCAGGATG
TCTACAAGAT--------------------------------------------------
------------------------------------------------------------
------------------------------------------------------------
------------------------------------------------------------
------------------------------------------------------------
---------------------------------------------
>GanodermaesculentumL4946YunnanChina
GCGGAAGGATCATTATCGAGTTTTGACCGGGTTGTAGCTGGCCTTCCGAGGCATGTGCAC
GCCCTGCTCATCCGCTCTACACCTGTGCACTTACTGTGGGTTATGGATCGCGAAGTGGGC
TTTTGTTGGA--TTAT-AATCGCGTCCATGCCTGCGTTTATCACAAACTCTTTAAAGTAA
TAGAATGTATATTGGGATATAATGGATCTATATACAACTTTCAGCAACGGATCTCTTGGC
TCTCGCATCGATGAAGAACGCAGCGAAATGCGATAAGTAATGTGAATTGCAGAATTCAGT
GAATCATCGAATCTTTGAACGCMCCTTGCGCTCCTTGGTATTCCGAGGAGCATGCCTGTT
TGAGTGTCATGAAACCTTCAACTTACAAGCCTTTGCGGGTTTGTAGGCTTGGACTTGGAG
GTTTGTCGGCCCCTTGGGGTCGGCTCCTCTCAAATGCATTAGCTTGATTCCTTGCGGATC
GGCTTTCGGTGTTGATATACTTACGCCGCGACCGTGAAGCGTTTAACGGGCTTCTAACCG
TCTCGCTTTAGAGACAGATATATGACCTCTGACCTC------------------------
------??????????????????????????????????????????????????????
????????????????????????????????????????????????????????????
????????????????????????????????????????????????????????????
????????????????????????????????????????????????????????????
????????????????????????????????????????????????????????????
????????????????????????????????????????????????????????????
????????????????????????????????????????????????????????????
????????????????????????????????????????????????????????????
????????????????????????????????????????????????????????????
????????????????????????????????????????????????????????????
????????????????????????????????????????????????????????????
????????????????????????????????????????????????????????????
????????????????????????????????????????????????????????????
????????????????????????????????????????????????????????????
????????????????????????????????????????????????????????????
????GCTGACTGTGC-ATCCTCATCATCGCCGCTGGTACTGGTGAGTTCGAGGCCGGTAT
CTCCAAGGATGGCCAGACCCGCGAGCACGCCCTCCTTGCCTTCACCCTTGGTGTCAGGCA
ACTCATCGTCGCCGTCAACAAGATGGACACCACCAAGGTTCGTTGTCACGTGGGTCGTCG
TGCGCCAGTGTCCTGACTCAGAGCTCGCAGTGGTCGGAGGACCGCTTCAACGAAATCATC
AAGGAGACCTCCACCTTCATCAAGAAGGTTGGTTACAACCCTAAGGCGGTTGCGTTCGTC
CCCATCTCTGGCTGGCACGGCGACAACATGTTGGAGGAGTCCACCAAGTGGGTATATGCG
CCGTGTTGGCTGTTGAGTCGATTGCCTGACCTTTCTTCTTTAGCATGACCTGGTACAAGG
GCTGGACCAGGGAAACCAAGGGTGGTGTTGTCAAGGGCAAGACCCTCTTGGACGCCATTG
ATGCTATTGAGCCCCCCGTCCGTCCGTCCGACAAGCCCCTCCGTCTTCCCCTTCAGGATG
TCTACAAGATCGGTGGTAT-----------------------------------------
------------------------------------------------------------
------------------------------------------------------------
------------------------------------------------------------
------------------------------------------------------------
---------------------------------------------
>GanodermagibbosumMFLU192176Thailand
----------CATTATCGAGTTCTGACTGGGTTGTAGCTGGCCTTCCGAGGCATGTGCAC
GCCCTGCTCATCCACTCTACACCTGTGCACTTACTGTGGGTTACGGGTCGTGAAACGGGC
TCTTATTCGGGCTTGTTGAGCGCACTTGTTCCTGCGTTTATCACAAACTCTATAAAGTAT
CAGAATGTGTATTGCGATGTAACGCATCTATATACAACTTTCAGCAACGGATCTCTTGGC
TCTCGCATCGATGAAGAACGCAGCGAAATGCGATAAGTAATGTGAATTGCAGAATTCAGT
GAATCATCGAATCTTTGAACGCACCTTGCGCTCCTTGGTATTCCGAGGAGCATGCCTGTT
TGAGTGTCATGAAATCTTCAATCTACAAACTCTTATGGGTTTGTAGGCTTGGACTTGGAG
GCTTGTCGGTCTTTACAGGTCGGCTCCTCTTAAATGCATTAGCTTGGTTCCTTGCGGATC
GGCTTTCGGTGTGATAATGTCTACGCCGCGACCGTGAAGCGTTTGGCGAGCTTCTAACCG
TCTCGTTACAGAGACAACTTTATGACCTCT------------------------------
------TCAAACACAACACCATCACGAACGGCCTCAAGTACTCTCTCGCCACTGGTAACT
GGGGAGACCAGAAGAAGTCTATGTCATCGAAGGCTGGCGTATCGCAGGTGCTGAACCGGT
ATACCTATGCCTCGACACTGTCCCACTTGCGTCGTTGCAACACCCCTCTTGGTCGCGAAG
GAAAGATCGCTAAACCCCGTCAGTTACACAACACTCACTGGGGTATGGTCTGTCCTGCGG
AGACGCCAGAAGGACAGGCTTGTGGTCTCGTCAAGAACTTGTCTCTCATGTCTTGTATCT
CCGTCGGAACCCTCTCGGCGCCTGTTATCGAGTTCTTGGAGGAGTGGGGTTTGGAGTCCT
TGGAGGAGAACGCTCATGCTTCAACGCCATGCACGAAGGTCTTCGTGAATGGTGTTTGGA
TGGGTGTCCACCGAGACCCTGTGAAGCTCGTCAGCACACTCAGGAAGCTCCGTCGCAAAG
ACGACATCAACTGCGAAGTATCCGTCGTCCGTGACATTCGTGAACGCGAGCTCCGCCTCT
ATACGGACGCTGGCCGTGTCTGCCGACCGCTCTTCATCGTCGAGAACCAGCAACTCCTCA
TCCAGAAGAGACATATCGAGAGCTTAGTCCGCGCCAAGGACGACCCGACCCTGTCTTACA
ACTGGGACAGCCTCCTCAAGGACGGTGTCATCGAGCTGCTGGATGCCGAGGAAGAGGAGA
CGGTCATGATCTGTATGACACCCGAGGATCTGGAGAACTCGAGGCTCCAGTCTGCC----
------------------------------------------------------------
------------------------------------------------------------
----????????????????????????????????????????????????????????
????????????????????????????????????????????????????????????
????????????????????????????????????????????????????????????
????????????????????????????????????????????????????????????
????????????????????????????????????????????????????????????
????????????????????????????????????????????????????????????
????????????????????????????????????????????????????????????
????????????????????????????????????????????????????????????
????????????????????????????????????????????????????????????
????????????????????????????????????????????????????????????
????????????????????????????????????????????????????????????
????????????????????????????????????????????????????????????
????????????????????????????????????????????????????????????
????????????????????????????????????????????????????????????
?????????????????????????????????????????????
>GanodermagibbosumMFLU192190Laos
----------CATTATCGAGTTCTGACTGGGTTGTAGCTGGCCTTCCGAGGCATGTGCAC
GCCCTGCTCATCCACTCTACACCTGTGCACTTACTGTGGGTTACGGGTCGTGAAACGGGC
TCTTATTCGGGCTTGTTGAGCGCACTTGTTCCTGCGTTTATCACAAACTCTATAAAGTAT
CAGAATGTGTATTGCGATGTAACGCATCTATATACAACTTTCAGCAACGGATCTCTTGGC
TCTCGCATCGATGAAGAACGCAGCGAAATGCGATAAGTAATGTGAATTGCAGAATTCAGT
GAATCATCGAATCTTTGAACGCACCTTGCGCTCCTTGGTATTCCGAGGAGCATGCCTGTT
TGAGTGTCATGAAATCTTCAATCTACAAACTCTTATGGGTTTGTAGGCTTGGACTTGGAG
GCTTGTCGGTCTTTACAGGTCGGCTCCTCTTAAATGCATTAGCTTGGTTCCTTGCGGATC
GGCTTTCGGTGTGATAATGTCTACGCCGCGACCGTGAAGCGTTTGGCGAGCTTCTAACCG
TCTCGTTACAGAGACAACTTTATGACCTCT------------------------------
------TCAAACACAACACCATCACGAACGGCCTCAAGTACTCTCTCGCCACTGGTAACT
GGGGAGACCAGAAGAAGTCTATGTCATCGAAGGCTGGCGTATCGCAGGTGCTGAACCGGT
ATACCTATGCCTCGACACTGTCCCACTTGCGTCGTTGCAACACCCCTCTTGGTCGCGAAG
GAAAGATCGCTAAACCCCGTCAGTTACACAACACTCACTGGGGTATGGTCTGTCCTGCGG
AGACGCCAGAAGGACAGGCTTGTGGTCTCGTCAAGAACTTGTCTCTCATGTCTTGTATCT
CCGTCGGAACCCTCTCGGCGCCTGTTATCGAGTTCTTGGAGGAGTGGGGTTTGGAGTCCT
TGGAGGAGAACGCTCATGCTTCAACGCCATGCACGAAGGTCTTCGTGAATGGTGTTTGGA
TGGGTGTCCACCGAGACCCTGTGAAGCTCGTCAGCACACTCAGGAAGCTCCGTCGCAAAG
ACGACATCAACTGCGAAGTATCCGTCGTCCGTGACATTCGTGAACGCGAGCTCCGCCTCT
ATACGGACGCTGGCCGTGTCTGCCGACCGCTCTTCATCGTCGAGAACCAGCAACTCCTCA
TCCAGAAGAGACATATCGAGAGCTTAGTCCGCGCCAAGGACGACCCGACCCTGTCTTACA
ACTGGGACAGCCTCCTCAAGGACGGTGTCATCGAGCTGCTGGATGCCGAGGAAGAGGAGA
CGGTCATGATCTGTATGACACCCGAGGATCTGGAGAACTCGAGGCTCCAGTCTGCC----
------------------------------------------------------------
------------------------------------------------------------
----????????????????????????????????????????????????????????
????????????????????????????????????????????????????????????
????????????????????????????????????????????????????????????
????????????????????????????????????????????????????????????
????????????????????????????????????????????????????????????
????????????????????????????????????????????????????????????
????????????????????????????????????????????????????????????
????????????????????????????????????????????????????????????
????????????????????????????????????????????????????????????
????????????????????????????????????????????????????????????
????????????????????????????????????????????????????????????
????????????????????????????????????????????????????????????
????????????????????????????????????????????????????????????
????????????????????????????????????????????????????????????
?????????????????????????????????????????????
>GanodermaheohnelianumCui13982GuangxiChina
GCGGAAGA--CATTAACGAGTTTTGACTGGGTTGTAGCTGGCCTTCCGAGGCATGTGCAC
GCCCTGCTCATCCACTCTACACCTGTGCACTTACTGTGGGCTTCAGGTCGTGAAGCGGGC
TCTTAACTGAGCTTGTGGAGCGCGTCTGTACCTGCGTTTATCACAAACTCTATAAAGTAT
TAGAATGTGTATTGCGATGTAACGCATCTATATACAACTTTCAGCAACGGATCTCTTGGC
TCTCGCATCGATGAAGAACGCAGCGAAATGCGATAAGTAATGTGAATTGCAGAATTCAGT
GAATCATCGAATCTTTGAACGCACCTTGCGCTCCTTGGTATTCCGAGGAGCATGCCTGTT
TGAGTGTCATGAAATCTTCAACTTACAGACCCTTGTGGTTTTGTAGGCTTGGACTTGGAG
GCTTGTCGGCCTGTTTCGGTCGGCTCCTCTTAAATGCATTAGCTTGATTCCTTGCGGATC
GGCTCTCGGTGTGATAATGTCTACGCCGCGACCGTGAAGCGTTTGGCGAGCTTCTAACCG
TCCTCGTTTG--GACAACTCTATGACCTCTGACCTCAAATCAGGTAGGACTACCCGCTGA
ACTTAATGAAGCACAACACTATCACGAACGGTCTCAAATATTCTCTTGCTACCGGTAATT
GGGGAGATCAGAAGAAGTCCATGTCATCAAAGGCTGGTGTCTCGCAAGTGCTTAACCGGT
ACACATATGCCTCGACACTGTCCCACTTGCGTCGTTGCAACACGCCTCTTGGCCGTGAAG
GGAAGATCGCCAAGCCTCGTCAGTTACACAACACTCATTGGGGTATGGTTTGTCCTGCCG
AGACACCAGAAGGACAAGCTTGCGGTCTCGTCAAGAACTTGTCGCTCATGTCTTGCATCT
CTGTCGGTACCCTTTCGGCACCAGTCATCGAGTTCTTGGAGGAGTGGGGCCTGGAGTCTC
TGGAGGAGAATGCCCATGCTTCAACACCTTGCACAAAGGTCTTCGTGAACGGCGTTTGGA
TGGGTGTCCACCGAGATCCTGTGAAGCTCGTCAGCACGCTCAGGAAGCTCCGCCGCAAAG
ACGACATCAACTGCGAGGTGTCTGTCGTCCGTGACATCCGAGAACGCGAGCTCCGCCTCT
ACACGGATGCTGGTCGCGTTTGCCGGCCGCTCTTCATCGTCGAGAACCAACAGCTCCTCA
TCCAGAAACGACACATCGAGAGCCTAGTCCGTGCCAAAGACGACCCAACATTATCCTACA
ATTGGGACAGCCTTCTCAAAGACGGTGTCATTGAATTGTTAGATGCGGAGGAAGAAGAGA
CGGTCATGATCTGCATGACACCGGAGGATTTGGAAAACTCGAGACTCCAAGCTGCTGGTA
TCCATGCGGACGATGAGAACGACGACCCCTCAGCTCGATTGAAGGCGGCGACTTCCGCGC
ATACATGGACACATTGCGAGATTCATCCGAGTATGATTTTGGGTGTCTGTGCTAGTATTA
TTCCGCTGACTGCGCTATCCTCATCATCGCCGCTGGTACCGGTGAGTTCGAGGCTGGTAT
CTCCAAGGATGGCCAGACCCGCGAGCACGCCCTCCTTGCCTTCACCCTCGGTGTCAGGCA
GCTCATCGTTGCCGTCAACAAGATGGATACCACGA-------------------------
----------------------------AGTGGTCCGAGGACCGTTTCAACGAAATCATC
AAGGAGACGTCCACCTTCATCAAGAAGGTCGGTTACAACCCCAAGGCCGTTGCGTTCGTC
CCCATCTCTGGTTGGCACGGCGACAACATGTTGGAGGAGTCTACCAAGTTCGTCTTTGCG
CAATTTAGTTTGATGATTCGTTGTCCTGATC-TGTTACATCAGCATGCCCTGGTACAAGG
GCTGGACCAAGGAGACGAAGGCTGGTGTTGTCAAGGGCAAGACCCTTTTGGACGCTATTG
ATGCCATCGAGCCCCCCGTCCGTCCGTCCGACAAGCCCCTCCGTCTCCCCCTCCAGGATG
TC----------------------------------------------------------
------------------------------------------------------------
------------------------------------------------------------
------------------------------------------------------------
------------------------------------------------------------
---------------------------------------------
>GanodermaheohnelianumDai11995YunnanChina
GCGGAAGGATCATTAACGAGTTTTGACTGGGTTGTAGCTGGCCTTCCGAGGCATGTGCAC
GCCCTGCTCATCCACTCTACACCTGTGCACTTACTGTGGGCTTCAGGTCGTGAAGCGGGC
TCTTAACTGAGCTTGTGGAGCGCGTCTGTACCTGCGTTTATCACAAACTCTATAAAGTAT
TAGAATGTGTATTGCGATGTAACGCATCTATATACAACTTTCAGCAACGGATCTCTTGGC
TCTCGCATCGATGAAGAACGCAGCGAAATGCGATAAGTAATGTGAATTGCAGAATTCAGT
GAATCATCGAATCTTTGAACGCACCTTGCGCTCCTTGGTATTCCGAGGAGCATGCCTGTT
TGAGTGTCATGAAATCTTCAACTTACAGACCCTTGTGGTTTTGTAGGCTTGGACTTGGAG
GCTTGTCGGCCTGTTTCGGTCGGCTCCTCTTAAATGCATTAGCTTGATTCCTTGCGGATC
GGCTCTCGGTGTGATAATGTCTACGCCGCGACCGTGAAGCGTTTGGCGAGCTTCTAACCG
TCCTCGTTTG--GACAACTCTATGACCTCTGACCTCAAATCAGGTAGGACTACCCGCTGA
ACTTAATGAAGCACAACACTATCACGAACGGTCTCAAATATTCTCTTGCTACCGGTAATT
GGGGAGATCAGAAGAAGTCCATGTCGTCAAAGGCTGGTGTCTCGCAAGTGCTTAACCGGT
ACACATATGCCTCGACACTGTCCCACTTGCGTCGTTGCAACACGCCTCTTGGCCGTGAAG
GGAAGATCGCCAAGCCTCGTCAGTTACACAACACTCATTGGGGTATGGTTTGTCCTGCCG
AGACACCAGAAGGACAAGCTTGCGGTCTCGTCAAGAACTTGTCGCTCATGTCTTGCATCT
CTGTCGGTACCCTTTCGGCACCAGTCATCGAGTTCTTGGAGGAATGGGGCCTGGAGTCTC
TGGAGGAGAATGCCCATGCTTCAACACCTTGCACAAAGGTCTTCGTGAACGGCGTTTGGA
TGGGTGTCCACCGAGATCCTGTGAAGCTCGTCAGCACGCTCAGGAAGCTCCGCCGCAAAG
ACGACATCAACTGCGAGGTGTCTGTCGTCCGTGACATCCGAGAACGCGAGCTCCGCCTCT
ACACGGATGCTGGTCGCGTTTGCCGGCCGCTCTTCATCGTCGAGAACCAACAGCTCCTCA
TCCAGAAACGACACATCGAGAGCCTAGTCCGTGCCAAAGACGACCCAACATTATCCTACA
ATTGGGACAGCCTTCTCAAAGACGGTGTCATTGAATTGYTAGATGCGGAGGAAGAAGAGA
CGGTCATGATCTGCATGACACCGGAGGATTTGGAAAACTCGAGACTCCAAGCTGCTGGTA
TCCATGCGGACGATGAGAACGACGACCCCTCRGCTCGATTGAAGGCGGCGACTTCCGCGC
ATACATGGACACATTGCGAGATTCATCCGAGTATGATTTTGGGTGTCTGTGCTAGTATTA
TTCC--------------------------------------------------------
--------------------GCGAGCACGCCCTCCTTGCCTTCACCCTCGGTGTCAGGCA
GCTCATCGTTGCCGTCAACAAGATGGATACCACGA-------------------------
----------------------------AGTGGTCCGAGGACCGTTTCAACGAAATCATC
AAGGAGACGTCCACCTTCATCAAGAAGGTCGGTTACAACCCCAAGGCCGTTGCGTTCGTC
CCCATCTCTGGTTGGCACGGCGACAACATGTTGGAGGAGTCTACCAAGTTCGTCTTTGCG
CAATTTAGTTTGATGATTCGTTGTCCTGATC-TGTTACATCAGCATGCCCTGGTACAAGG
GCTGGACCAAGGAGACGAAGGCTGGTGTTGTCAAGGGCAAGACCCTTTTGGACGCTATTG
ATGCCATCGAGCCCCCCGTCCGTCCGTCCGACAAGCCCCTCCGTCTCCCCCTCCAGGATG
TC----------------------------------------------------------
------------------------------------------------------------
------------------------------------------------------------
------------------------------------------------------------
------------------------------------------------------------
---------------------------------------------
>GanodermaheohnelianumYuan6337GuangxiChina
GCGGAAGGATCATTAACGAGTTTTGACTGGGTTGTAGCTGGCCTTCCGAGGCATGTGCAC
GCCCTGCTCATCCACTCTACACCTGTGCAYTTACTGTGGGCTTCAGGTCGTGAAGCGGGC
TCTTAACTGAGCTTGTGGAGCGCGTCTGTACCTGCGTTTATCACAAACTCTATAAAGTAT
TAGAATGTGTATTGCGATGTAACGCATCTATATACAACTTTCAGCAACGGATCTCTTGGC
TCTCGCATCGATGAAGAACGCAGCGAAATGCGATAAGTAATGTGAATTGCAGAATTCAGT
GAATCATCGAATCTTTGAACGCACCTTGCGCTCCTTGGTATTCCGAGGAGCATGCCTGTT
TGAGTGTCATGAAATCTTCAACTTACAGACCCTTGTGGTTTTGTAGGCTTGGACTTGGAG
GCTTGCCGGCCTGTTTCGGTCGGCTCCTCTTAAATGCATTAGCTTGATTCCTTGCGGATC
GGCTCTCGGTGTGATAATGTCTACGCCGCGACCGTGAAGCGTTTGGCGAGCTTCTAACCG
TCCTCGTTTG--GACAACTCTATGACCTCTGACCTCAAATCAGGTAGGACTACCCGCTGA
ACTTAATGAAGCACAACACTATCACGAACGGTCTCAAATATTCTCTTGCTACCGGTAATT
GGGGAGATCAGAAGAAGTCCATGTCGTCAAAGGCTGGTGTCTCGCAAGTGCTTAACCGGT
ACACATATGCCTCGACACTGTCCCACTTGCGTCGTTGCAACACGCCTCTTGGCCGTGAAG
GGAAGATCGCCAAGCCTCGTCAGTTACACAACACTCATTGGGGTATGGTTTGTCCTGCCG
AGACACCAGAAGGACAAGCTTGCGGTCTCGTCAAGAACTTGTCGCTCATGTCTTGCATCT
CTGTCGGTACCCTTTCGGCACCAGTCATCGAGTTCTTGGAGGAATGGGGCCTGGAGTCTC
TGGAGGAGAATGCCCATGCTTCAACACCTTGCACAAAGGTCTTCGTGAACGGCGTTTGGA
TGGGTGTCCACCGAGATCCTGTGAAGCTCGTCAGCACGCTCAGGAAGCTCCGCCGCAAAG
ACGACATCAACTGCGAGGTGTCTGTCGTCCGTGACATCCGAGAACGCGAGCTCCGCCTCT
ACACGGATGCTGGTCGCGTTTGCCGGCCGCTCTTCATCGTCGAGAACCAACAGCTCCTCA
TCCAGAAACGACACATCGAGAGCCTAGTCCGTGCCAAAGACGACCCAACATTATCCTACA
ATTGGGACAGCCTTCTCAAAGACGGTGTCATTGAATTGCTAGATGCGGAGGAAGAAGAGA
CGGTCATGATCTGCATGACACCGGAGGATTTGGAAAACTCGAGACTCCAAGCTGCTGGTA
TCCATGCGGACGATGAGAACGACGACCCCTCGGCTCGATTGAAGGCGGCGACTTCCGCGC
ATACATGGACACATTGCGAGATTCATCCGAGTATGATTTTGGGTGTCTGTGCTAGTATTA
TTCC--------------------------------------------------------
---------------------CGAGCACGCCCTCCTTGCCTTCACCCTCGGTGTCAGGCA
GCTCATCGTTGCCGTCAACAAGATGGATACCACGA-------------------------
----------------------------AGTGGTCCGAGGACCGTTTCAACGAAATCATC
AAGGAGACGTCCACCTTCATCAAGAAGGTCGGTTACAACCCCAAGGCCGTTGCGTTCGTC
CCCATCTCTGGTTGGCACGGCGACAACATGTTGGAGGAGTCTACCAAGTTCGTCTTTGCG
CAATTTAGTTTGATGATTCGTTGTCCTGATC-TGTTACATCAGCATGCCCTGGTACAAGG
GCTGGACCAAGGAGACGAAGGCTGGTGTTGTCAAGGGCAAGACCCTTTTGGACGCTATTG
ATGCCATCGAGCCCCCCGTCCGTCCGTCCGACAAGCCCCTCCGTCTCCCCCTCCAGGATG
TC----------------------------------------------------------
------------------------------------------------------------
------------------------------------------------------------
------------------------------------------------------------
------------------------------------------------------------
---------------------------------------------
>GanodermaknysnamenseCMW47755TYPESouthAfrica
----AAGGATCATTATCGAGTTTTGACTGGGTTGTAGCTGGCCTTACGAGGCATGTGCAC
GCCCTGCTCATCCACTCTACACCTGTGCACTTACTGTGGGTTGCGGGTCGCGAAACGAGC
TCTCACTCGGGCTTGTCGAGCGCACTTGTGCCTGCGTTTATCACAAACTCTATAAAGTAT
TAGAATGTGTATTGCGATGTAACGCATCTATATACAACTTTCAGCAACGGATCTCTTGGC
TCTCGCATCGATGAAGAACGCAGCGAAATGCGATAAGTAATGTGAATTGCAGAATTCAGT
GAATCATCGAATCTTTGAACGCACCTTGCGCTCCTTGGTATTCCGAGGAGCATGCCTGTT
TGAGCGTCATGAAATCTTCAACCTACAAGCTTTTGTG-GCTTGTAGGCTTGGACTTGGAG
GCTTGTCGGCCTTTGTAGGTCGGCTCCTCTTAAACGCATTAGCTTGGTTCCTTGCGGATC
GGCTTTCGGTGTGATAATGTCTACGCCGCGACCGTGAAGCGTTTGGTGAGCTTCTAACCG
TCTCGCTTTAGAGACAGCTTTATGACCTCTGACCTCAAATCAGGTAGGACTACCCGCTGA
ACTTAA??????????????????????????????????????????????????????
????????????????????????????????????????????????????????????
????????????????????????????????????????????????????????????
????????????????????????????????????????????????????????????
????????????????????????????????????????????????????????????
????????????????????????????????????????????????????????????
????????????????????????????????????????????????????????????
????????????????????????????????????????????????????????????
????????????????????????????????????????????????????????????
????????????????????????????????????????????????????????????
????????????????????????????????????????????????????????????
????????????????????????????????????????????????????????????
????????????????????????????????????????????????????????????
????????????????????????????????????????????????????????????
????????????????????????????????????????????????????????????
????GCTGACTGCGCTATCCTCATCATCGCCGCTGGTACCGGTGAGTTCGAGGCTGGTAT
CTCCAAGGATGGCCAGACCCGCGAGCACGCCCTCCTTGCCTTCACCCTCGGTGTCAGGCA
GCTCATCGTCGCCGTCAACAAGATGGACACCACCAAGGTTCGTTGTCATATACCTCATCA
TGTGCGAGTGTCCTGACTCGGAGCTCGTAGTGGTCCGAGGACCGTTTCAACGAAATCATA
AAGGAGACGTCCACCTTCATCAAGAAGGTCGGTTACAACCCGAAGGCGGTTGCGTTCGTC
CCCATCTCTGGCTGGCACGGCGACAACATGTTGGAGGAGTCCAGCAAGTGAGTATATGCG
CTATATTGGCCGTGGAGTCGACCACCTGACCCTTCTTCCCTAGCATGCCCTGGTACAAGG
GCTGGACCAAGGAGACCAAGGGTGGTGCTGTCAAGGGCAAGACCCTCTTGGACGCTATCG
ATGCTATCGAACCTCCCGTCCGTCCGTCCGACAAGCCCCTCCGTCTTCCCCTCC------
------------------------------------------------------------
------------------------------------------------------------
------------------------------------------------------------
------------------------------------------------------------
------------------------------------------------------------
---------------------------------------------
>GanodermaknysnamenseCMW47756SouthAfrica
----AAGGATCATTATCGAGTTTTGACTGGGTTGTAGCTGGCCTTACGAGGCATGTGCAC
GCCCTGCTCATCCACTCTACACCTGTGCACTTACTGTGGGTTGCGGGTCGCGAAACGAGC
TCTCACTCGGGCTTGTCGAGCGCACTTGTGCCTGCGTTTATCACAAACTCTATAAAGTAT
TAGAATGTGTATTGCGATGTAACGCATCTATATACAACTTTCAGCAACGGATCTCTTGGC
TCTCGCATCGATGAAGAACGCAGCGAAATGCGATAAGTAATGTGAATTGCAGAATTCAGT
GAATCATCGAATCTTTGAACGCACCTTGCGCTCCTTGGTATTCCGAGGAGCATGCCTGTT
TGAGCGTCATGAAATCTTCAACCTACAAGCTTTTGTG-GCTTGTAGGCTTGGACTTGGAG
GCTTGTCGGCCTTTGTAGGTCGGCTCCTCTTAAACGCATTAGCTTGGTTCCTTGCGGATC
GGCTTTCGGTGTGATAATGTCTACGCCGCGACCGTGAAGCGTTTGGTGAGCTTCTAACCG
TCTCGCTTTAGAGACAGCTTTATGACCTCTGACCTCAAATCAGGTAGGACTACCCGCTGA
ACTTAA??????????????????????????????????????????????????????
????????????????????????????????????????????????????????????
????????????????????????????????????????????????????????????
????????????????????????????????????????????????????????????
????????????????????????????????????????????????????????????
????????????????????????????????????????????????????????????
????????????????????????????????????????????????????????????
????????????????????????????????????????????????????????????
????????????????????????????????????????????????????????????
????????????????????????????????????????????????????????????
????????????????????????????????????????????????????????????
????????????????????????????????????????????????????????????
????????????????????????????????????????????????????????????
????????????????????????????????????????????????????????????
????????????????????????????????????????????????????????????
????GCTGACTGCGCTATCCTCATCATCGCCGCTGGTACCGGTGAGTTCGAGGCTGGTAT
CTCCAAGGATGGCCAGACCCGCGAGCACGCCCTCCTTGCCTTCACCCTTGGTGTCAGGCA
GCTCATCGTCGCCGTCAACAAGATGGACACCACCAAGGTTCGTTGTCATATACCTCATCA
TGTGCGAGTGTCCTGACTCGGAGCTCGTAGTGGTCCGAGGACCGTTTCAACGAAATCATA
AAGGAGACGTCCACCTTCATCAAGAAGGTCGGTTACAACCCGAAGGCGGTTGCGTTCGTC
CCCATCTCTGGCTGGCACGGCGACAACATGTTGGAGGAGTCCAGCAAGTGAGTATATGCG
CTATATTGGCCGTGGAGTCGACCACCTGACCCTTCTTCCCTAGCATGCCCTGGTACAAGG
GCTGGACCAAGGAGACCAAGGGTGGTGCTGTCAAGGGCAAGACCCTCTTGGACGCTATCG
A-----------------------------------------------------------
------------------------------------------------------------
------------------------------------------------------------
------------------------------------------------------------
------------------------------------------------------------
------------------------------------------------------------
---------------------------------------------
>GanodermaknysnamenseCMW49688SouthAfrica
----AAGGATCATTATCGAGTTTTGACTGGGTTGTAGCTGGCCTTACGAGGCATGTGCAC
GCCCTGCTCATCCACTCTACACCTGTGCACTTACTGTGGGTTGCGGGTCGCGAAACGAGC
TCTCACTCGGGCTTGTCGAGCGCACTTGTGCCTGCGTTTATCACAAACTCTATAAAGTAT
TAGAATGTGTATTGCGATGTAACGCATCTATATACAACTTTCAGCAACGGATCTCTTGGC
TCTCGCATCGATGAAGAACGCAGCGAAATGCGATAAGTAATGTGAATTGCAGAATTCAGT
GAATCATCGAATCTTTGAACGCACCTTGCGCTCCTTGGTATTCCGAGGAGCATGCCTGTT
TGAGCGTCATGAAATCTTCAACCTACAAGCTTTTGCG-GCTTGTAGGCTTGGACTTGGAG
GCTTGTCGGCCTTTGTAGGTCGGCTCCTCTTAAACGCATTAGCTTGGTTCCTTGCGGATC
GGCTTTCGGTGTGATAATGTCTACGCCGCGACCGTGAAGCGTTTGGTGAGCTTCTAACCG
TCTCGCTTTAGAGACAGCTTTATGACCTCTGACCTCAAATCAGGTAGGACTACCCGCTGA
ACTTAA??????????????????????????????????????????????????????
????????????????????????????????????????????????????????????
????????????????????????????????????????????????????????????
????????????????????????????????????????????????????????????
????????????????????????????????????????????????????????????
????????????????????????????????????????????????????????????
????????????????????????????????????????????????????????????
????????????????????????????????????????????????????????????
????????????????????????????????????????????????????????????
????????????????????????????????????????????????????????????
????????????????????????????????????????????????????????????
????????????????????????????????????????????????????????????
????????????????????????????????????????????????????????????
????????????????????????????????????????????????????????????
????????????????????????????????????????????????????????????
????GCTGACTGCGCTATCCTCATCATCGCCGCTGGTACCGGTGAGTTCGAGGCTGGTAT
CTCCAAGGATGGCCAGACCCGCGAGCACGCCCTCCTTGCCTTCACCCTCGGTGTCAGGCA
GCTCATCGTCGCCGTCAACAAGATGGACACCACCAAGGTTCGTTGTCATATACCTCATCA
TGTGCGAGTGTCCTGACTCGGAGCTCGTAGTGGTCCGAGGACCGTTTCAACGAAATCATA
AAGGAGACGTCCACCTTCATCAAGAAGGTCGGTTACAACCCGAAGGCGGTTGCGTTCGTC
CCCATCTCTGGCTGGCACGGCGACAACATGTTGGAGGAGTCCAGCAAGTGAGTATATGCG
CTATATTGGCCGTGGAGTCGACCACCTGACCCTTCTTCCCTAGCATGCCCTGGTACAAGG
GCTGGACCAAGGAGACCAAGGGTGGTGCTGTCAAGGGCAAGACCCTCTTGGACGCTATCG
ATGCTATCGAACCTCCCGTCCGTCCGTCCGACAAGCCCCTCCGTCTTCCCCTCC------
------------------------------------------------------------
------------------------------------------------------------
------------------------------------------------------------
------------------------------------------------------------
------------------------------------------------------------
---------------------------------------------
>GanodermaknysnamenseCMW49691SouthAfrica
----AAGGATCATTATCGAGTTTTGACTGGGTTGTAGCTGGCCTTACGAGGCATGTGCAC
GCCCTGCTCATCCACTCTACACCTGTGCACTTACTGTGGGTTGCGGGTCGCGAAACGAGC
TCTCACTCGGGCTTGTCGAGCGCACTTGTGCCTGCGTTTATCACAAACTCTATAAAGTAT
TAGAATGTGTATTGCGATGTAACGCATCTATATACAACTTTCAGCAACGGATCTCTTGGC
TCTCGCATCGATGAAGAACGCAGCGAAATGCGATAAGTAATGTGAATTGCAGAATTCAGT
GAATCATCGAATCTTTGAACGCACCTTGCGCTCCTTGGTATTCCGAGGAGCATGCCTGTT
TGAGCGTCATGAAATCTTCAACCTACAAGCTTTTGTG-GCTTGTAGGCTTGGACTTGGAG
GCTTGTCGGCCTTTGTAGGTCGGCTCCTCTTAAACGCATTAGCTTGGTTCCTTGCGGATC
GGCTTTCGGTGTGATAATGTCTACGCCGCGACCGTGAAGCGTTTGGTGAGCTTCTAACCG
TCTCGCTTTAGAGACAGCTTTATGACCTCTGACCTCAAATCAGGTAGGACTACCCGCTGA
ACTTAA??????????????????????????????????????????????????????
????????????????????????????????????????????????????????????
????????????????????????????????????????????????????????????
????????????????????????????????????????????????????????????
????????????????????????????????????????????????????????????
????????????????????????????????????????????????????????????
????????????????????????????????????????????????????????????
????????????????????????????????????????????????????????????
????????????????????????????????????????????????????????????
????????????????????????????????????????????????????????????
????????????????????????????????????????????????????????????
????????????????????????????????????????????????????????????
????????????????????????????????????????????????????????????
????????????????????????????????????????????????????????????
????????????????????????????????????????????????????????????
????GCTGACTGCGCTATCCTCATCATCGCCGCTGGTACCGGTGAGTTCGAGGCTGGTAT
CTCCAAGGATGGCCAGACCCGCGAGCACGCCCTCCTTGCCTTCACCCTCGGTGTCAGGCA
GCTCATCGTCGCCGTCAACAAGATGGACACCACCAAGGTTCGTTGTCATATACCTCATCA
TGTGCGAGTGTCCTGACTCGGAGCTCGTAGTGGTCCGAGGACCGTTTCAACGAAATCATA
AAGGAGACGTCCACCTTCATCAAGAAGGTCGGTTACAACCCGAAGGCGGTTGCGTTCGTC
CCCATCTCTGGCTGGCACGGCGACAACATGTTGGAGGAGTCCAGCAAGTGAGTATATGCG
CTATATTGGCCGTGGAGTCGACCACCTGACCCTTCTTCCCTAGCATGCCCTGGTACAAGG
GCTGGACCAAGGAGACCAAGGGTGGTGCTGTCAAGGGCAAGACCCTCTTGGACGCTATCG
ATGCTATCGAACCTCCCGTCCGTCCGTCCGACAAGCCCCTCCGTCTTCCCCTCC------
------------------------------------------------------------
------------------------------------------------------------
------------------------------------------------------------
------------------------------------------------------------
------------------------------------------------------------
---------------------------------------------
>GanodermaleucocontextumGDGM44303XizangChina
GCGGAAGGATCATTATCGAGTTCTGACTGGGTTGTAGCTGGCCTTCCGAGGCACGTGCAC
GCCCTGCTCATCCACTCTACACCTGTGCACTTACTGTGGGTTCCAGATCGCGAAGCGTGC
TCCTTGCGGGGCTCGTGAAGCGCGTCTGTGCCTGCGTTTATCACAAACTCTATAAAGTAT
TAGAATGTGTATTGCGATGTAACGCATCTATATACAACTTTCAGCAACGGATCTCTTGGC
TCTCGCATCGATGAAGAACGCAGCGAAATGCGATAAGTAATGTGAATTGCAGAATTCAGT
GAATCATCGAATCTTTGAACGCACCTTGCGCTCCTTGGTATTCCGAGGAGCATGCCTGTT
TGAGTGTCATGAAATCTTCAACCTACAAGCTTTTGC-GGTTTGTAGGCTTGGACTTGGAG
GCTTGTCGGCCTCTGTCGGTCGGCTCCTCTTAAATGCATTAGCTTGATTCCTTGCGGATC
GGCTCTCGGTGTGATAATGTCTACGCCGCGACCGTGAAGCGTTTGGCGAGCTTCTAACCG
TCTTCGCTTGAAGACAGCTTTATGACCTCTGACCTCAAATCAGGTAGGACTACCCGCTGA
ACTTAA??????????????????????????????????????????????????????
????????????????????????????????????????????????????????????
????????????????????????????????????????????????????????????
????????????????????????????????????????????????????????????
????????????????????????????????????????????????????????????
????????????????????????????????????????????????????????????
????????????????????????????????????????????????????????????
????????????????????????????????????????????????????????????
????????????????????????????????????????????????????????????
????????????????????????????????????????????????????????????
????????????????????????????????????????????????????????????
????????????????????????????????????????????????????????????
????????????????????????????????????????????????????????????
????????????????????????????????????????????????????????????
????????????????????????????????????????????????????????????
????????????????????????????????????????????????????????????
????????????????????????????????????????????????????????????
????????????????????????????????????????????????????????????
????????????????????????????????????????????????????????????
????????????????????????????????????????????????????????????
????????????????????????????????????????????????????????????
????????????????????????????????????????????????????????????
????????????????????????????????????????????????????????????
????????????????????????????????????????????????????????????
????????????????????????????????????????????????????????????
????????????????????????????????????????????????????????????
????????????????????????????????????????????????????????????
????????????????????????????????????????????????????????????
????????????????????????????????????????????????????????????
?????????????????????????????????????????????
>GanodermaleucocontextumGDGM44305XizangChina
GCGGAAGGATCATTATCGAGTTCTGACTGGGTTGTAGCTGGCCTTCCGAGGCACGTGCAC
GCCCTGCTCATCCACTCTACACCTGTGCACTTACTGTGGGTTTCAGATCGCGAAGCGTGC
TCCTTGCGGGGCTCGTGAAGCGCGTCTGCGCCTGCGTTTATCACAAACTCTATAAAGTAT
TAGAATGTGTATTGCGATGTAACGCATCTATATACAACTTTCAGCAACGGATCTCTTGGC
TCTCGCATCGATGAAGAACGCAGCGAAATGCGATAAGTAATGTGAATTGCAGAATTCAGT
GAATCATCGAATCTTTGAACGCACCTTGCGCTCCTTGGTATTCCGAGGAGCATGCCTGTT
TGAGTGTCATGAAATCTTCAACCTACAAGCTTTTGC-GGTTTGTAGGCTTGGACTTGGAG
GCTTGTCGGCCTCT-TCGGTCGGCTCCTCTTAAATGCATTAGCTTGATTCCTTGCGGATC
GGCTCTCGGTGTGATAATGTCTACGCCGCGACCGTGAAGCGTTTGGCGAGCTTCTAACCG
TCTTCGCTTGAAGACAGCTTTATGACCTCTGACCTCAAATCAGGTAGGACTACCCGCTGA
ACTTAA??????????????????????????????????????????????????????
????????????????????????????????????????????????????????????
????????????????????????????????????????????????????????????
????????????????????????????????????????????????????????????
????????????????????????????????????????????????????????????
????????????????????????????????????????????????????????????
????????????????????????????????????????????????????????????
????????????????????????????????????????????????????????????
????????????????????????????????????????????????????????????
????????????????????????????????????????????????????????????
????????????????????????????????????????????????????????????
????????????????????????????????????????????????????????????
????????????????????????????????????????????????????????????
????????????????????????????????????????????????????????????
????????????????????????????????????????????????????????????
????????????????????????????????????????????????????????????
????????????????????????????????????????????????????????????
????????????????????????????????????????????????????????????
????????????????????????????????????????????????????????????
????????????????????????????????????????????????????????????
????????????????????????????????????????????????????????????
????????????????????????????????????????????????????????????
????????????????????????????????????????????????????????????
????????????????????????????????????????????????????????????
????????????????????????????????????????????????????????????
????????????????????????????????????????????????????????????
????????????????????????????????????????????????????????????
????????????????????????????????????????????????????????????
????????????????????????????????????????????????????????????
?????????????????????????????????????????????
>GanodermalingzhiCui9166China
---------------TCGAGTTTTGACCGGGTTGTAGCTGGCCTTCCGAGGCATGTGCAC
GCCCTGCTCATCCACTCTACACCTGTGCACTTACTGTGGGCTTCAGATTGCGAGGCACGC
TCTTTACCGGGCTTGCGGAGCATATCTGTGCCTGCGTTTATCACAAACTCTATAAAGTAA
CAGAATGTGTATTGCGATGTAACACATCTATATACAACTTTCAGCAACGGATCTCTTGGC
TCTCGCATCGATGAAGAACGCAGCGAAATGCGATAAGTAATGTGAATTGCAGAATTCAGT
GAATCATCGAATCTTTGAACGCACCTTGCGCTCCTTGGTATTCCGAGGAGCATGCCTGTT
TGAGTGTCATGAAATCTTCAACCTACAAGCTTTTGT-GGTTTGTAGGCTTGGACTTGGAG
GCTTGTCGGCCGTTATCGGTCGGCTCCTCTTAAATGCATTAGCTTGGTTCCTTGCGGATC
GGCTCTCGGTGTGATAATGTCTACGCCGTGACCGTGAAGCGTTTGGCGAGCTTCTAACCG
TCTTAT----AAGACAGCTTTATGACCTCTGACCTCA-----------------------
------TCAAACACAACACCATCACGAATGGTCTCAAGTACTCCCTCGCCACTGGCAACT
GGGGAGACCAGAAGAAGTCGATGTCGTCGAAGGCTGGCGTCTCGCAGGTCCTCAACCGGT
ATACCTATGCCTCGACACTGTCCCACTTGCGTCGTTGCAACACACCTCTTGGCCGTGAAG
GAAAGATTGCTAAACCCCGTCAGCTACACAACACTCACTGGGGTATGGTCTGTCCTGCCG
AGACGCCAGAAGGACAGGCTTGCGGTCTCGTCAAGAACCTGTCGCTTATGTCTTGCATCT
CCGTCGGTACCCTCTCTGCACCCGTCATCGAGTTCTTGGAGGAGTGGGGCCTCGAGTCTC
TGGAGGAGAACGCTCATGCATCAACACCGTGCACGAAGGTCTTCGTGAATGGCGTCTGGA
TGGGTGTCCACCGAGATCCTGTGAAGCTCGTGAGCACGCTTAGGAAGCTCCGCCGCAAAG
ACGACATCAACTGCGAGGTGTCCGTCGTCCGTGACATCCGAGAACGCGAACTCCGCCTTT
ACACGGATGCTGGTCGCGTCTGCCGACCGCTCTTCATCGTCGAAAACCAACAGCTCCTCA
TCCAGAAGCGACATATCGAGAGTCTAGTCCGTGCCAAGGACGACCCGACGTTGTCCTACA
ATTGGGACAGCCTTCTGAAGGACGGTGTCATCGAGCTGCTGGATGCCGAGGAAGAGGAGA
CGGTCATGATCTGTATGACATCGGAGGATTTGGAGAACTCGAGGCTCCAGGCCGCCGGTA
TCCATGCAGACGACGAAAACGACGACCCCTCAGCTCGACTGAAGGCGGCGACCTCCGCCC
ACACGTGGACGCACTGTGAGATTCATCCGAGCATGATCTTAGGTGTCTGTGCCAGCATCA
TTCC-------GCGCTATCCTCATCATCGCCGCTGGTACCGGTGAGTTCGAGGCTGGTAT
CTCTAAGGATGGCCAGACCCGCGAGCACGCTCTCCTTGCCTTCACCCTTGGTGTCAGGCA
GCTCATCGTTGCCGTCAACAAGATGGACACCACGAAGGTTCGTTGTCACGTGCGCCTTCA
TGCGCCGATGTTCTGACGCGGAGCTCGCAGTGGTCCGAAGACCGTTTCAACGAAATCATC
AAGGAGACGTCCACCTTCATCAAGAAAGTCGGTTACAACCCCAAGGCGGTTGCCTTCGTC
CCCATCTCTGGCTGGCACGGCGACAACATGCTTGAGGAGTCCAGCAAGTGAGTGTATGCG
CTATATCGTCCGATGAACCGTCATCCTGAC-TTTTTTTTTTAGCATGACCTGGTACAAGG
GCTGGACCAAGGAGACCAAGGGTGGGGTTGTCAAGGGCAAGACCCTCTTGGACGCTATCG
ATGCCATCGAGCCCCCCGTCCGTCCGTCCGACAAGCCTCTCCGTCTCCCCCTCCAGGATG
TCTACAAGATTGGTGGTATCGGCACGGTGCCCGTTGGCCGTGTTGAGACTGGTGTCATCA
AGGCTGGCATGGTCGTCACCTTCGCGCCTACGAACGTGACTACTGAGGTCAAGTCCGTCG
AGATGCACCACGAGCAGCTCGAGCAGGGTGTCCCTGGTGACAACGTCGGCTTCAACGTCA
AGTAAGTGCCTCTTTTTTCGATTGTCTTCACATACTTAATATTGTGTCAGGAACGTCTCG
GTTAAGGACATCCGCCGTGGTAACGTCGCCTCCGACTCCAAGAACGACCCCGCCAAGGAG
GCCGCGTCGTTCACTGCCCAGGTCATCATCCTCAACCACCCCGGT
>GanodermalingzhiDai12574LiaoningChina
---------------TCGAGTTTTGACCGGGTTGTAGCTGGCCTTCCGAGGCATGTGCAC
GCCCTGCTCATCCACTCTACACCTGTGCACTTACTGTGGGCTTCAGATTGCGAGGCACGC
TCTTTACCGGGCTTGCGGAGCATATCTGTGCCTGCGTTTATCACAAACTCTATAAAGTAA
CAGAATGTGTATTGCGATGTAACACATCTATATACAACTTTCAGCAACGGATCTCTTGGC
TCTCGCATCGATGAAGAACGCAGCGAAATGCGATAAGTAATGTGAATTGCAGAATTCAGT
GAATCATCGAATCTTTGAACGCACCTTGCGCTCCTTGGTATTCCGAGGAGCATGCCTGTT
TGAGTGTCATGAAATCTTCAACCTACAAGCTTTTGT-GGTTTGTAGGCTTGGACTTGGAG
GCTTGTCGGCCGTTATCGGTCGGCTCCTCTTAAATGCATTAGCTTGGTTCCTTGCGGATC
GGCTCTCGGTGTGATAATGTCTACGCCGCGACCGTGAAGCGTTTGGCGAGCTTCTAACCG
TCTTAT----AAGACAGCTTTATGACCTCTGACCTCA-----------------------
------TCAAACACAACACCATCACGAATGGTCTCAAGTACTCCCTCGCCACTGGCAACT
GGGGAGACCAGAAGAAGTCGATGTCGTCGAAGGCTGGCGTCTCGCAGGTGCTCAATCGGT
ATACCTATGCCTCGACACTGTCCCACTTGCGTCGTTGCAACACACCTCTTGGCCGTGAAG
GAAAGATTGCTAAACCCCGTCAGCTACACAACACTCACTGGGGTATGGTCTGTCCTGCCG
AGACGCCAGAAGGACAGGCTTGCGGTCTCGTCAAGAACCTGTCGCTTATGTCTTGCATCT
CCGTCGGTACCCTCTCTGCACCCGTCATCGAGTTCTTGGAGGAGTGGGGCCTCGAGTCTC
TGGAGGAGAACGCTCATGCATCAACACCGTGCACGAAGGTCTTCGTGAATGGCGTCTGGA
TGGGTGTCCACCGAGATCCTGTGAAGCTCGTGAGCACGCTTAGGAAGCTCCGCCGCAAAG
ACGACATCAACTGCGAGGTGTCCGTCGTCCGTGACATCCGAGAACGCGAGCTCCGCCTTT
ACACGGATGCTGGTCGCGTCTGCCGACCGCTCTTCATCGTCGAAAACCAACAGCTCCTCA
TCCAGAAGCGACATATCGAGAGTCTAGTCCGTGCCAAGGACGACCCGACGTTGTCCTACA
ATTGGGACAGCCTTCTGAAGGACGGTGTCATCGAGCTGCTGGATGCCGAGGAAGAGGAGA
CGGTCATGATCTGTATGACATCGGAGGATTTGGAGAACTCGAGGCTCCAGGCCGCCGGTA
TCCATGCAGACGACGAAAACGACGACCCCTCAGCTCGACTGAAGGCGGCGACCTCCGCCC
ACACGTGGACGCACTGTGAGATTCATCCGAGCATGATCTTAGGTGTCTGTGCCAGCATCA
TTCC--------------------------------------------------------
--------------------GCGAGCACGCTCTCCTTGCCTTCACCCTTGGTGTCAGGCA
GCTCATCGTTGCCGTCAACAAGATGGACACCACGAAGGTTCGTTGTCACGTGCGCCTTCA
TGCGCCGATGTTCTGACGCGGAGCTCGCAGTGGTCCGAAGACCGTTTCAACGAAATCATC
AAGGAGACGTCCACCTTCATCAAGAAAGTCGGTTACAACCCCAAGGCGGTTGCCTTCGTC
CCCATCTCTGGCTGGCACGGCGACAACATGCTTGAGGAGTCCAGCAAGTGAGTGTATGCG
CTATATCGTCCGATGAACCGTCATCCTGACTTTTTTTTTTTAGCATGACCTGGTACAAGG
GCTGGACCAAGGAGACCAAGGGTGGGGTTGTCAAGGGCAAGACCCTCTTGGACGCTATCG
ATGCCATCGAGCCCCCCGTCCGTCCGTCCGACAAGCCTCTCCGTCTCCCCCTCCAGGATG
TCTACAAGATTGGTGGTATCGGCACGGTGCCCGTTGGCCGTGTTGAGACTGGTGTCATCA
AGGCTGGCATGGTCGTCACCTTCGCGCCTACGAACGTGACTACTGAGGTCAAGTCCGTCG
AGATGCACCACGAGCAGCTCGAGCAGGGTGTCCCTGGTGACAACGTCGGCTTCAACGTCA
AGTAAGTGCCTCTTTTTTCGATTGTCTTCACATACTTAATATTGTGTCAGGAACGTCTCG
GTTAAGGACATCCGCCGTGGTAACGTCGCCTCCGACTCCAAGAACGACCCCGCCAAGGAG
GCCGCGTCGTTCACTGCCCAGGTCATCATCCTCAACCACCCCGGT
>GanodermalobatumJV100831USA
----AAGGATCATTATCGAGTTTTGACTGGGTTGTAGCTGGCCTTCCGAGGCATGTGCAC
GCCCTGCTCATCCACTCTACACCTGTGCACTTACTGTGGGTTACGGGTCGTGAAATTGGC
TCTCATTCGGGCTTGTTGAGCGCACTTGTGCCTGCGTTTATCRCAAACTCCATAAAGTAT
TAGAATGTGTATTGCGATGTAACGCATCTATATACAACTTTCAGCAACGGATCTCTTGGC
TCTCGCATCGATGAAGAACGCAGCGAAATGCGATAAGTAATGTGAATTGCAGAATTCAGT
GAATCATCGAATCTTTGAACGCACCTTGCGCTCCTTGGTATTCCGAGGAGCATGCCTGTT
TGAGTGTCATGAAATCTTCAATCTACAAGCTCTTATGAGTTTGTAGGCTTGGACTTGGAG
GCTTGTCGGTCTTTACAGGTCGGCTCCTCTCAAATGCATTAGCTTGGTTCCTTGCGGATC
GGCTTTCGGTGTGATAATGTCTACGCCGSGACCGTGAAGCGTTTGGCGAGCTTCTAACCG
TCTCGTTACGGAGACAACTTTATGACCTCTGACCTCAAATCAGGTAGGACTACCCGCTGA
ACTTAA------------------------------------------------------
------------------------------------------------------------
------------------------------------------------------------
----------------------------------------GGGTATGGTGTGTCCCGCCG
AGACGCCAGAAGGACAGGCTTGCGGTCTCGTCAAGAACTTGTCTCTTATGTCTTGCATCT
CCGTTGGAACCCTCTCGGCGCCTGTTATCGAGTTCTTGGAGGAATGGGGTCTGGAGTCCT
TGGAGGAGAACGCTCACGCTTCAACGCCATGCACGAAGGTCTTCGTGAATGGTGTTTGGA
TGGGCGTCCATCGAGATCCCGTGAAGCTCGTCAGYACGCTCAGGAAGCTCCGTCGCAAAG
ATGACATCAACTGCGAAGTATCCGTCGTCCGTGACATCCGTGAACGCGAGCTCCGCCTCT
ATACGGACGCCGGCCGTGTCTGCCGACCGCTCTTCATCGTTGAGAACCAGCAACTTCTCA
TCCAGAAGAGACATATCGAGAGCCTAGTCCGCGCCAAGGACGACCCGACTCTGTCTTACA
ACTGGGATAGCCTCCTCAAGGACGGTGTCATCGAGCTGCTGGATGCCGAAGAAGAGGAAA
CAGTCATGATTTGTATGACACCCGAGGATTTGGAGAACTCGAGGCTCCAGTCTGCCGGCA
TCCATGCAGAGGACGAGCACGATGACCCGTCAGCCCGATTGAAAGCAGCCACCTCTGCGC
ATACATGGACGCACTGCGAGATTCATCCGAGTATGATCTTAGGTGTCTGTGCCAGTATCA
TTCCGCTGACTGCGCTATCCTCATCATCGCCGCTGGTACCGGTGAGTTCGAGGCTGGTAT
CTCCAAGGATGGCCAGACTCGCGAGCACGCCCTCCTTGCCTTCACCCTCGGTGTCAGGCA
GCTCATCGTCGCCGTCAACAAGATGGATACCACGA-------------------------
----------------------------AGTGGTCCGAGGATCGTTTCAACGAAATCATC
AAGGAGACGTCCACCTTCATCAAGAAGGTTGGTTACAACCCTAAGGCGGTAGCCTTCGTC
CCCATCTCTGGCTGGCACGGCGACAACATGTTGGAGGAGTCCAGCAAGTGAGTATATGCG
ATATATTGGCCGTTGATTCAACCACCTAAC---TTCTTCTTAGCATGCCCTGGTACAAGG
GCTGGACTAAGGAGACGAAGGCTGGTGTTGTCAAGGGCAAGACCCTCTTGGACGCCATCG
ATGCCATTGAACCCCCCGTCCGTCCGTCCGACAAGCCCCTCCGTCTTCCCCTCCAGGACG
TC----------------------------------------------------------
------------------------------------------------------------
------------------------------------------------------------
------------------------------------------------------------
------------------------------------------------------------
---------------------------------------------
>GanodermalobatumJV100832USA
----AAGGATCATTATCGAGTTTTGACTGGGTTGTAGCTGGCCTTCCGAGGCATGTGCAC
GCCCTGCTCATCCACTCTACACCTGTGCACTTACTGTGGGTTACGGGTCGTGAAATTGGC
TCTCATTCGGGCTTGTTGAGCGCACTTGTGCCTGCGTTTATCACAAACTCCATAAAGTAT
TAGAATGTGTATTGCGATGTAACGCATCTATATACAACTTTCAGCAACGGATCTCTTGGC
TCTCGCATCGATGAAGAACGCAGCGAAATGCGATAAGTAATGTGAATTGCAGAATTCAGT
GAATCATCGAATCTTTGAACGCACCTTGCGCTCCTTGGTATTCCGAGGAGCATGCCTGTT
TGAGTGTCATGAAATCTTCAATCTACAAGCTCTTATGAGTTTGTAGGCTTGGACTTGGAG
GCTTGTCGGTCTTTACAGGTCGGCTCCTCTCAAATGCATTAGCTTGGTTCCTTGCGGATC
GGCTTTCGGTGTGATAATGTCTACGCCGGGACCGTGAAGCGTTTGGCGAGCTTCTAACCG
TCTCGTTACGGAGACAACTTTATGACCTCTGACCTCAAATCAGGTAGGACTACCCGCTGA
ACTTAA------------------------------------------------------
------------------------------------------------------------
------------------------------------------------------------
----------------------------------------------GGTGTGTCCTGCCG
AGACGCCAGAAGGACAGGCTTGCGGTCTCGTCAAGAACTTGTCTCTTATGTCTTGCATCT
CCGTTGGAACCCTCTCGGCGCCTGTTATCGAGTTCTTGGAGGAATGGGGTCTGGAGTCCT
TGGAGGAGAACGCTCACGCTTCAACGCCATGCACGAAGGTCTTCGTGAATGGTGTTTGGA
TGGGCGTCCATCGAGATCCCGTGAAGCTCGTCAGYACGCTCAGGAAGCTCCGTCGCAAAG
ATGACATCAACTGCGAAGTATCCGTCGTCCGTGACATCCGTGAACGCGAGCTCCGCCTCT
ATACGGACGCCGGCCGTGTCTGCCGACCGCTCTTCATCGTTGAGAACCAGCAACTTCTCA
TCCAGAAGAGACATATCGAGAGCCTAGTCCGCGCCAAGGACGACCCGACTCTGTCTTACA
ACTGGGATAGCCTCCTCAAGGACGGTGTCATCGAGCTGCTGGATGCCGAAGAAGAGGAAA
CAGTCATGATTTGTATGACACCCGAGGATTTGGAGAACTCGAGGCTCCAGTCTGCCGGCA
TCCATGCAGAGGACGAGCACGATGACCCGTCAGCYCGATTGAAAGCAGCCACCTCTGCGC
ATACATGGACGCACTGCGAGATTCATCCGAGTATGATCTTAGGTGTCTGTGCCAGTATCA
TTCCGCTGACTGCGCTATCCTCATCATCGCCGCTGGTACCGGTGAGTTCGAGGCTGGTAT
CTCCAAGGATGGCCAGACTCGCGAGCACGCCCTCCTTGCCTTCACCCTCGGTGTCAGGCA
GCTCATCGTCGCCGTCAACAAGATGGATACCACGA-------------------------
----------------------------AGTGGTCCGAGGATCGTTTCAACGAAATCATC
AAGGAGACGTCCACCTTCATCAAGAAGGTTGGTTACAACCCTAAGGCGGTAGCCTTCGTC
CCCATCTCTGGCTGGCACGGCGACAACATGTTGGAGGAGTCCAGCAAGTGAGTATATGCG
ATATATTGGCCGTTGATTCAACCACCTAAC---TTCTTCTTAGCATGCCCTGGTACAAGG
GCTGGACTAAGGAGACGAAGGCTGGTGTTGTCAAGGGCAAGACCCTCTTGGACGCCATCG
ATGCCATTGAACCCCCCGTCCGTCCGTCCGACAAGCCCCTCCGTCTTCCCCTCCAGGACG
TC----------------------------------------------------------
------------------------------------------------------------
------------------------------------------------------------
------------------------------------------------------------
------------------------------------------------------------
---------------------------------------------
>GanodermalucidumK175217UK
---------------TCGAGTTCTGACTGGGTTGTAGCTGGCCTTCCGAGGCACGTGCAC
GCCCTGCTCATCCACTCTACACCTGTGCACTTACTGTGGGTTTCAGATCGTGAAGCGTGC
CCCTTGCGGGGCTCGTGAAGCGCGTCTGTGCCTGCGTTTATCACAAACTCTATAAAGTAT
TAGAATGTGTATTGCGATGTAACGCATCTATATACAACTTTCAGCAACGGATCTCTTGGC
TCTCGCATCGATGAAGAACGCAGCGAAATGCGATAAGTAATGTGAATTGCAGAATTCAGT
GAATCATCGAATCTTTGAACGCACCTTGCGCTCCTTGGTATTCCGAGGAGCATGCCTGTT
TGAGTGTCATGAAATCTTCAACCTACAAGCCTTTGC-GGTTTGTAGGCTTGGACTTGGAG
GCTTGTCGGCCTTTGTCGGTCGGCTCCTCTTAAATGCATTAGCTTGATTCCTTGCGGATC
GGCTCTCGGTGTGATAATGTCTACGCCGCGACCGTGAAGCGTTTGGCGAGCTTCTAACCG
TCTTCGCTTGAAGACAGCTTTATGACCTCTGACCTCA-----------------------
------TCAAGCATAACACCATCACGAACGGCCTCAAGTACTCTCTCGCCACTGGCAACT
GGGGAGACCAGAAGAAGTCGATGTCGTCGAAGGCTGGCGTCTCGCAGGTGCTCAACCGGT
ATACCTATGCGTCGACTCTGTCCCACTTGCGTCGCTGCAATACGCCTCTTGGCCGTGAAG
GGAAGATTGCAAAACCTCGTCAGTTACACAACACTCACTGGGGTATGGTCTGTCCTGCCG
AGACGCCAGAAGGACAGGCCTGCGGTCTCGTCAAGAACTTGTCGCTTATGTCTTGCATAT
CCGTCGGCACCCTCTCTGCACCCGTCATCGAATTCTTGGAGGAGTGGGGCCTGGAGTCTC
TGGAAGAGAATGCTCATGCCTCAACGCCTTGCACGAAGGTCTTCGTGAATGGCGTTTGGA
TGGGCGTCCATCGAGATCCTGTGAAGCTCGTCAGCACGCTCAGGAAGCTCCGTCGCAAAG
ATGACATCAACTGCGAGGTATCCGTCGTCCGTGACATTCGAGAACGCGAGCTCCGTCTCT
ACACGGATGCTGGYCGCGTCTGCCGACCGCTCTTCATCGTCGAGAACCAGCAGCTCCTTA
TCCAGAAGAAACACATCGAGAGCTTGGTCCGTGCCAAGGAAGACCCGACGTTGTCCTACA
ACTGGGACAGCCTCCTCAAGGACGGTGTCATCGAGCTGCTAGATGCCGAGGAAGAGGAGA
CGGTTATGATATGCATGACACCGGAGGATTTGGAGAATTCGAGGCTCCAGGCTGCCGGTA
TCCATGCGGACGAGGAGA---ACGACCCCTCAGCTCGATTGAAGGCGCCGACCTCCGCGC
ATACGTGGACGCACTGCGAGATTCACCCGAGTATGATCTTGGGTGTCTGTGCCAGTATCA
TTCC--------------------------------------------------------
---------------------------CGCCCTTCTTGCCTTCACCCTCGGTGTCAGGCA
GCTCATCGTCGCCGTCAACAAGATGGACACCACCAAGGTTTGTCGTCACGTGCATCAGCA
TACCCGCCTGCTCTGACTC-CAGTTCGCAGTGGTCCGAGGACCGTTTCAACGAAATCATC
AAGGAGACGTCCACCTTCATTAAGAAGGTCGGTTACAACCCGAAGGCGGTTGCGTTCGTC
CCCATCTCTGGCTGGCACGGCGACAACATGTTGGAGGAGTCCAGCAAGTGAGTGTATGCG
CTATACTGTCTGATGACTMGTCACCCTGACCCTTATGCTTTAGCATGACCTGGTACAAGG
GTTGGACGAAGGAGACCAAGGCTGGTGTTGTCAAGGGGAAGACCCTTTTGGACGCTATTG
ATGCTATTGAGCCCCCTGTCCGTCCCTCCGACAAGCCCCTCCGTCTCCCTCTCCAGGATG
TCTACAAGATCGGCGGTATCGGTACGGTACCCGTTGGCCGTGTTGAGACTGGTGTCATCA
AGGCTGGCATGGTCGTCACCTTTGCCCCCACGAACGTGACCACTGAGGTCAAGTCGGTCG
AGATGCACCACGAGCAGCTTGAGCAGGGTCTCCCTGGTGACAATGTCGGTTTCAACGTCA
AGTATGCATTTCTTTTTCCGATTGCGTCCGCATACTTAGCTTTTTCACAGGAACGTCTCG
GTCAAGGATATCCGTCGTGGTAACGTCGCCTCTGACTCCAAGAACGACCCCGCCAAGGAG
GCCGCGTCGTTCACCGCCCAGGTCATCATCCTTAACCACCCCGGT
>GanodermalucidumMT2610CzechRepublic
---------------TCGAGTTCTGACTGGGTTGTAGCTGGCCTTCCGAGGCACGTGCAC
GCCCTGCTCATCCACTCTACACCTGTGCACTTACTGTGGGTTTCAGATCGTGAAGCGTGC
CCCTTGCGGGGCTCGTGAAGCGCGTCTGTGCCTGCGTTTATCACAAACTCTATAAAGTAT
TAGAATGTGTATTGCGATGTAACGCATCTATATACAACTTTCAGCAACGGATCTCTTGGC
TCTCGCATCGATGAAGAACGCAGCGAAATGCGATAAGTAATGTGAATTGCAGAATTCAGT
GAATCATCGAATCTTTGAACGCACCTTGCGCTCCTTGGTATTCCGAGGAGCATGCCTGTT
TGAGTGTCATGAAATCTTCAACCTACAAGCCTTTGC-GGTTTGTAGGCTTGGACTTGGAG
GCTTGTCGGCCTTTGTCGGTCGGCTCCTCTTAAATGCATTAGCTTGATTCCTTGCGGATC
GGCTCTCGGTGTGATAATGTCTACGCCGCGACCGTGAAGCGTTTGGCGAGCTTCTAACCG
TCTTCGCTTGAAGACAGCTTTATGACCTCTGACCTCA-----------------------
------??????????????????????????????????????????????????????
????????????????????????????????????????????????????????????
????????????????????????????????????????????????????????????
????????????????????????????????????????????????????????????
????????????????????????????????????????????????????????????
????????????????????????????????????????????????????????????
????????????????????????????????????????????????????????????
????????????????????????????????????????????????????????????
????????????????????????????????????????????????????????????
????????????????????????????????????????????????????????????
????????????????????????????????????????????????????????????
????????????????????????????????????????????????????????????
????????????????????????????????????????????????????????????
????????????????????????????????????????????????????????????
????????????????????????????????????????????????????????????
????--------------------------------------------------------
---------------------------CGCCCTTCTTGCCTTCACCCTCGGTGTCAGGCA
GCTCATCGTCGCCGTCAACAAGATGGACACCACCAAGGTTTGTCGTCAGGTGCATCAGCA
TACCCGCCTGCTCTGACTC-CAGTTCGCAGTGGTCCGAGGACCGTTTCAACGAAATCATC
AAGGAGACGTCCACCTTCATCAAGAAGGTCGGTTACAACCCGAAGGCGGTTGCGTTCGTT
CCCATCTCTGGCTGGCACGGCGACAACATGTTGGAGGAGTCCAGCAAGTGAGTGTATGCG
CTATACTGTCTGATGACTCGTCACCCTGACCCTTATGCTTTAGCATGACCTGGTACAAGG
GTTGGACGAAGGAGACCAAGGCTGGTGTTGTCAAGGGGAAGACCCTTTTGGACGCTATTG
ATGCTATTGAGCCCCCCGTCCGTCCCTCCGACAAGCCCCTCCGTCTCCCTCTCCAGGATG
TCTACAAGATCGGCGGTATCGGTACGGTGCCCGTCGGCCGTGTTGAGACTGGTGTTATCA
AGGCTGGCATGGTCGTCACCTTTGCCCCCACGAACGTGACCACTGAGGTCAAGTCGGTCG
AGATGCACCACGAGCAGCTTGAGCAGGGTCTCCCTGGTGACAATGTCGGTTTCAACGTCA
AGTATGCATTTCTTTTTCCGATTGCGTCCGCATACTTAGCTTCTTCACAGGAACGTCTCG
GTCAAGGATATCCGTCGTGGTAACGTCGCCTCTGACTCCAAGAACGACCCCGCCAAGGAG
GCCGCGTCGTTCACCGCCCAGGTCATCATCCTTAACCACCCCGGT
>Ganodermamartinicense231NCNCUSA
GCGGAAGGATCATTATCGAGTTTTGACTGGGTTGTAGCTGGCCTTCCGAGGCATGTGCAC
GCCCTGCTCATCCACTCTACACCTGTGCACTTACTGTGGGCTTCAGATCGTAAAACGGGT
CCTTTACCGGGCTTGCGGAGCGTGTCTGTGCCTGCGTTTATCACAAACTCTATAAAGTAT
CAGAATGTGTATTGCGATGTAACGCATCTATATACAACTTTCAGCAACGGATCTCTTGGC
TCTCGCATCGATGAAGAACGCAGCGAAATGCGATAAGTAATGTGAATTGCAGAATTCAGT
GAATCATCGAATCTTTGAACGCACCTTGCGCTCCTTGGTATTCCGAGGAGCATGCCTGTT
TGAGTGTCATGAAATCTTCAACCTGCAAGCTTTTGT-GGTTTGTAGGCTTGGACTTGGAG
GCTTGTCGGCCATTCTTGGTCGGCTCCTCTTAAATGCATTAGCTTGGTTCCTTGCGGATC
GGCTCTCGGTGTGATAATGTCTACACTGCGACCGTGAAGCGTTTGGCGAGCTTCTAACCG
TCTCAGTTG-GAGACAACTTTATGACCTCTGACCTCAAATCAGGTAGGACTACCCGCTGA
ACTTAA??????????????????????????????????????????????????????
????????????????????????????????????????????????????????????
????????????????????????????????????????????????????????????
????????????????????????????????????????????????????????????
????????????????????????????????????????????????????????????
????????????????????????????????????????????????????????????
????????????????????????????????????????????????????????????
????????????????????????????????????????????????????????????
????????????????????????????????????????????????????????????
????????????????????????????????????????????????????????????
????????????????????????????????????????????????????????????
????????????????????????????????????????????????????????????
????????????????????????????????????????????????????????????
????????????????????????????????????????????????????????????
????????????????????????????????????????????????????????????
????--------------------------------------------------------
------------------------------------------------------------
------------------------------------------TTGTCACGTGCGTCGTCA
TGCGCCAGTGTTCTGACTCGGAGCTCGCAGTGGTCCGAGGACCGTTTCAACGAAATCATC
AAGGAGACGTCCACATTCATCAAGAAGGTCGGTTACAACCCGAAGGCGGTTGCGTTCGTC
CCCATTTCTGGCTGGCACGGCGACAACATGCTTGAGGAGTCCACCAAGTGAGTGTATGCG
CTATATCGTCCGATGAATCGTCATTCTGACCTTTTTTCTACAGCATGCCCTGGTACAAGG
GTTGGACTAAGGAGACCAAGAGCGGGGTTGTCAAGGGSAAGACCCTATTGGACGCTATCG
ATGCCATCGAGCCCCCCGTCCGTCCCTCCGACAAGCCCCTCCGTCTTCCCCTCCAGGATG
TCTACAAGATTGGTGGTATCGGCACGGTGCCCGTCGGCCGTGTTGAGACTGGTATCATCA
AGGCTGGCATGGTCGTCACCTTCGCGCCTACGAACGTGACCACTGAGGTCAAGTCCGTCG
AGATGCACCACGAGCAGCTCGAGCAGGGTGTCCCTGGTGACAATGTTGGCTTCAACGTCA
AGTAAGTGCCTCTTGCTTCGATCGTCTTCCCATACTGATTGTCGTGGTAGGAACGTTTCG
GTTAAGGACATTCGCCGTGGTAACGTGGCCTCCGACTCCAAGAACGACCCCGCCAAGGAG
GCCGCGTCGTTCACCGCCCAGGTCATCATCCTCAACCACCCTGGT
>Ganodermamartinicense246TXTXUSA
GCGGAAGGATCATTATCGAGTTTTGACTGGGTTGTAGCTGGCCTTCCGAGGCATGTGCAC
GCCCTGCTCATCCACTCTACACCTGTGCACTTACTGTGGGCTTCAGATCGTAAAACGGGT
CCTTTACCGGGCTTGCGGAGCGTGTCTGTGCCTGCGTTTATCACAAACTCTATAAAGTAT
CAGAATGTGTATTGCGATGTAACGCATCTATATACAACTTTCAGCAACGGATCTCTTGGC
TCTCGCATCGATGAAGAACGCAGCGAAATGCGATAAGTAATGTGAATTGCAGAATTCAGT
GAATCATCGAATCTTTGAACGCACCTTGCGCTCCTTGGTATTCCGAGGAGCATGCCTGTT
TGAGTGTCATGAAATCTTCAACCTGCAAGCTTTTGT-GGTTTGTAGGCTTGGACTTGGAG
GCTTGTCGGCCATTCTTGGTCGGCTCCTCTTAAATGCATTAGCTTGGTTCCTTGCGGATC
GGCTCTCGGTGTGATAATGTCTACACTGCGACCGTGAAGCGTTTGGCGAGCTTCTAACCG
TCTCAGTTG-GAGACAACTTTATGACCTCTGACCTCAAATCAGGTAGGACTACCCGCTGA
ACTTAA------------------------------------------------------
-------CCAGAAGAAGTCGATGTCGTCGAAGGCTGGCGTCTCGCAGGTACTCAACCGGT
ATACTTACGCCTCGACATTATCCCACTTGCGTCGTTGCAACACGCCCCTTGGCCGTGAAG
GGAAGATCGCTAAACCCCGTCAGTTGCACAATACTCATTGGGGTATGGTCTGCCCTGCCG
AGACGCCAGAAGGGCAGGCTTGCGGTCTCGTCAAGAACCTGTCGCTCATGTCTTGCATCT
CCGTCGGTACCCTCTCTGCGCCCGTCATCGAGTTTTTGGAGGAGTGGGGTCTCGAGTCCC
TGGAGGAGAACGCTCATGCATCGACGCCGTGCACGAARGTCTTCGTGAATGGCGTGTGGA
TGGGTGTCCACCGGGATCCTGTGAAGCTCGTGAGCACACTCAGGAAGCTCCGCCGCAAAG
ACGACATCAACTGCGAGGTGTCCGTCGTCCGCGACATCCGAGAACGCGAGCTTCGCCTCT
ACACAGATGCTGGTCGCGTCTGCCGACCGCTCTTCATCGTCGAGAACCAGCAGCTCCTCA
TTCAGAAACGACACATCGAGAGCTTGGTCCGTGCCAAGGACGATCCGACGTTGTCCTACA
ACTGGGACAGCCTTCTCAAGGACGGTGTCATCGAGTTGCTGGATGCCGAGGAAGAGGAGA
CGGTCATGATCTGTATGACACCGGAGGATTTGGAGAACTCAAGGCTCCAGGCTGCCGGCA
TCCATGCGGACGACGAGAATGACGACCCGTCAGCTC------------------------
------------------------------------------------------------
------------------------------------------------------------
------------------------------------------------------------
------------------------------------------------------------
-----------------------------------------CCGTTTCAACGAAATCATC
AAGGAGACGTCCACATTCATCAAGAAGGTCGGTTACAACCCGAAGGCGGTTGCGTTCGTC
CCCATTTCTGGCTGGCACGGCGACAACATGCTTGAGGAGTCCACCAAGTGAGTGTATGCG
CTATATCGTCCGATGAATCGTCATTCTGACCTTTTTTCTACAGCATGCCCTGGTACAAGG
GTTGGACTAAGGAGACCAAGAGCGGGGTTGTCAAGGGCAAGACCCTATTGGACGCTATCG
ATGCCATCGAGCCCCCCGTCCGTCCCTCCGACAAGCCCCTCCGTCTTCCCCTCCAGGATG
TCTACAAGATTGGTGGTATCGGCACGGTGCCCGTCGGCCGTGTTGAGACTGGTATCATCA
AGGCTGGCATGGTCGTCACCTTCGCGCCTACGAACGTGACCACTGAGGTCAAGTCCGTCG
AGATGCACCACGAGCAGCTCGAGCAGGGTGTCCCTGGTGACAATGTTGGCTTCAACGTCA
AGTAAGTGCCTCTTGCTTCGATCGTCTTCCCATACTGATTGTCGTGGTAGGAACGTTTCG
GTTAAGGACATTCGCCGTGGTAACGTGGCCTCCGACTCCAAGAACGACCCCGCCAAGGAG
GCCGCGTCGTTCACCGCCCAGGTCATCATCCTCAACCACCCTGGT
>GanodermamultipileumCWN04670TaiwanChina
---------------TCGAGTTTTGACTGGGTTGTAGCTGGCCTTCCGAGGCATGTGCAC
GCCCTGCTCATCCACTCTACACCTGTGCACTTACTGTGGGCTTCAGATCGTAAAACGGGT
CCTTTACCGGGCTTGCGGAGCGTGTCTGTGCCTGCGTTTATCACAAACTCTATAAAGTAT
CAGAATGTGTATTGCGATGTAACGCATCTATATACAACTTTCAGCAACGGATCTCTTGGC
TCTCGCATCGATGAAGAACGCAGCGAAATGCGATAAGTAATGTGAATTGCAGAATTCAGT
GAATCATCGAATCTTTGAACGCACCTTGCGCTCCTTGGTATTCCGAGGAGCATGCCTGTT
TGAGTGTCATGAAATCTTCAACCTGCAAGCTTTTGT-GGTTTGTAGGCTTGGACTTGGAG
GCTTGTCGGCCGTTCTYGGTCGGCTCCTCTTAAATGCATTAGCTTGGTTCCTTGCGGATC
GGCTCTCAGTGTGATAATGTCTACGCTGCGACCGTGAAGCGTTTGGCGAGCTTCTAACCG
TCTCAGTTG-GAGACAACTTTATGACCTCTGACCTCA-----------------------
------TCAAACACAACACCATCACAAACGGCCTCAAGTACTCTCTCGCTACTGGCAACT
GGGGAGACCAGAAGAAGTCGATGTCGTCGAAGGCTGGCGTCTCGCAGGTACTCAACCGGT
ATACTTACGCCTCGACATTATCCCACTTGCGTCGTTGCAACACGCCCCTTGGCCGTGAAG
GGAAGATCGCTAAACCCCGTCAGTTACACAACACTCACTGGGGTATGGTCTGTCCTGCCG
AGACGCCAGAAGGGCAGGCTTGCGGTCTCGTCAAGAACCTGTCGCTCATGTCTTGCATCT
CCGTCGGTACCCTGTCTGCGCCCGTCATCGAGTTTTTGGAGGAGTGGGGTCTTGAGTCCC
TGGAAGAGAACGCTCATGCATCGACGCCGTGCACGAAGGTCTTCGTGAATGGCGTGTGGA
TGGGTGTCCATCGGGATCCTGTGAAGCTCGTGAGCACGCTCAGGAAGCTCCGCCGCAAAG
ACGACATCAACTGCGAGGTGTCAGTCGTCCGCGACATCCGAGAACGCGAGCTTCGCCTTT
ACACAGATGCTGGTCGCGTCTGCCGACCGCTCTTCATCGTCGAGAACCAGCAGCTCCTCA
TTCAGAAACGACACATCGAGAGCTTGGTCCGTGCCAAGGACGATCCGACGTTGTCCTACA
ACTGGGACAGCCTTCTCAAGGACGGTGTCATCGAGTTGCTGGATGCCGAGGAAGAGGAGA
CGGTCATGATCTGTATGACACCGGAGGATTTGGAGAACTCCAGGCTCCAGGCTGCCGGTA
TCCATGCGGACGACGAGAATGAYGACCCGTCAGCTCGATTGAAGGCGGCGACCTCCGCAC
ATACGTGGACGCACTGCGAGATTCATCCGAGTATGATCTTGGGTGTCTGTGCCAGTATTA
TTCC--------------------------------------------------------
---------------------------CGCCCTCCTTGCCTTCACCTTGGGTGTCAGGCA
GCTCATCGTTGCCGTTAACAAGATGGACACCACAAAGGTTCGTTGTCACGTGCGTCGTCA
TGCGCCAGTGTTCTGACTCGGAGCTCGCAGTGGTCCGAGGACCGTTTCAACGAAATCATC
AAGGAGACGTCCACCTTCATCAAGAAGGTCGGTTACAACCCGAAGGCGGTTGCGTTCGTC
CCCATTTCTGGCTGGCACGGCGACAACATGCTTGAGGAGTCCACCAAGTGAGTGTATGCG
CTATATCGTCCGATGAATCGTCATTCTGACCTTTTTTCTATAGCATGCCCTGGTACAAGG
GTTGGACTAAGGAGACCAAGAGCGGGGTTGTCAAGGGCAAGACCCTATTGGACGCTATCG
ATGCCATCGAGCCCCCCGTTCGTCCCTCCGACAAGCCCCTTCGTCTTCCCCTCCAGGATG
TTTACAAGATTGGTGGTATCGGCACGGTGCCCGTCGGCCGTGTTGAGACTGGTATCATCA
AGGCTGGCATGGTCGTCACCTTCGCGCCTACGAACGTGACCACTGAGGTCAAGTCCGTCG
AGATGCACCACGAGCAGCTCGAGCAGGGTGTCCCTGGTGACAACGTTGGCTTCAACGTCA
AGTAAGTGCCTCTTGCTTCGATCGTCTTCCCATACTGATTGTCGTGGTAGGAACGTTTCG
GTTAAGGACATTCGCCGTGGTAACGTGGCCTCCGACTCCAAGAACGACCCCGCCAAGGAG
GCCGCGTCGTTCACCGCCCAGGTCATCATCCTCAACCACCCTGGT
>GanodermamultipileumDai9447HainanChina
---------------TCGAGTTTTGACTGGGTTGTAGCTGGCCTTCCGAGGCATGTGCAC
GCCCTGCTCATCCACTCTACACCTGTGCACTTACTGTGGGCTTCAGATCGTAAAACGGGT
CCTTTACCGGGCTTGCGGAGCGTGTCTGTGCCTGCGTTTATCACAAACTCTATAAAGTAT
CAGAATGTGTATTGCGATGTAACGCATCTATATACAACTTTCAGCAACGGATCTCTTGGC
TCTCGCATCGATGAAGAACGCAGCGAAATGCGATAAGTAATGTGAATTGCAGAATTCAGT
GAATCATCGAATCTTTGAACGCACCTTGCGCTCCTTGGTATTCCGAGGAGCATGCCTGTT
TGAGTGTCATGAAATCTTCAACCTGCAAGCTTTTGT-GGTTTGTAGGCTTGGACTTGGAG
GCTTGTCGGCCGTTCTCGGTCGGCTCCTCTTAAATGCATTAGCTTGGTTCCTTGCGGATC
GGCTCTCAGTGTGATAATGTCTACGCTGCGACCGTGAAGCGTTTGGCGAGCTTCTAACCG
TCTCAGTTG-GAGACAACTTTATGACCTCTGACCTCA-----------------------
------TCAAACACAACACCATCACAAACGGCCTCAAGTACTCTCTCGCTACTGGCAACT
GGGGAGACCAGAAGAAGTCGATGTCGTCGAAGGCTGGCGTCTCGCAGGTACTCAACCGGT
ATACTTACGCCTCGACATTATCCCACTTGCGTCGTTGCAACACGCCCCTTGGCCGTGAAG
GGAAGATCGCTAAACCCCGTCAGTTACACAACACTCACTGGGGTATGGTCTGTCCTGCCG
AGACGCCAGAAGGGCAGGCTTGCGGTCTCGTCAAGAACCTGTCGCTCATGTCTTGCATCT
CCGTCGGTACCCTGTCTGCGCCCGTCATCGAGTTTTTGGAGGAGTGGGGTCTTGAGWMYC
TGGAAGAGAACGCTCATGCATCGACGCCGTGCACGAAGGTCTTCGTGAATGGCGTGTGGA
TGGGTGTCCATCGGGATCCTGTGAAGCTCGTGAGCACGCTCAGGAAGCTCCGCCGCAAAG
ACGACATCAACTGCGAGGTGTCAGTCGTCCGCGACATCCGAGAACGCGAGCTTCGCCTTT
ACACAGATGCTGGTCGCGTCTGCCGACCGCTCTTCATCGTCGAGAACCAGCAGCTCCTCA
TTCAGAAACGACACATCGAGAGCTTGGTCCGTGCCAAGGACGATCCGACGTTGTCCTACA
ACTGGGACAGCCTTCTCAAGGACGGTGTCATCGAGTTGCTGGATGCCGAGGAAGAGGAGA
CGGTCATGATCTGTATGACACCGGAGGATTTGGAGAACTCCAGGCTCCAGGCTGCCGGTA
TCCATGCGGACGACGAGAATGACGACCCGTCAGCTCGATTGAAGGCGGCGACCTCCGCAC
ATACGTGGACGCACTGCGAGATTCATCCGAGTATGATCTTGGGTGTCTGTGCCAGTATTA
TTCC????????????????????????????????????????????????????????
????????????????????????????????????????????????????????????
????????????????????????????????????????????????????????????
????????????????????????????????????????????????????????????
????????????????????????????????????????????????????????????
????????????????????????????????????????????????????????????
????????????????????????????????????????????????????????????
????????????????????????????????????????????????????????????
????????????????????????????????????????????????????????????
????????????????????????????????????????????????????????????
????????????????????????????????????????????????????????????
????????????????????????????????????????????????????????????
????????????????????????????????????????????????????????????
????????????????????????????????????????????????????????????
?????????????????????????????????????????????
>GanodermaneojaponicumAS5541TYPETaiwanChina
GCGGAAGGATCATTATCGAGTTTTGACCGGGTTGTAGCTGGCCTTCCGAGGCATGTGCAC
GCCCTGCTCATCCGCTCTACACCTGTGCACTTACTGTGGGTTATGGATCGCGAGGCGGGC
TGTTGT------CCGTCGAGCGCGTCTGTGCCTGCGTTTATCACAAACTCTTTAAAGTAT
CAGAATGTGTATTGCGATGTAACGCATCTATATACAACTTTCAGCAACGGATCTCTTGGC
TCTCGCATCGATGAAGAACGCAGCGAAATGCGATAAGTAATGTGAATTGCAGAATTCAGT
GAATCATCGAATCTTTGAACGCACCTTGCGCTCCTTGGTATTCCGAGGAGCATGCCTGTT
TGAGTGTCATGAAATCTTCAACCTGCAAGCTTTTTTGGGTTTGCAGGCTTGGACTTGGAG
GTTTGTCGGCCTTTAATGGTCGGCTCCTCTCAAATGCATTAGCTTGATTCCTTGCGGATC
GGCTGTCGGTGTGATAATGTCTACGCCGCGACCGTGAAGCGTCTAACGAGCTTCCAACCG
TCTCGCTTCAGAGACAACTTTATGACCTCTGACCTCAAATCAGGTAGGACTACCCGCTGA
ACTTAA??????????????????????????????????????????????????????
????????????????????????????????????????????????????????????
????????????????????????????????????????????????????????????
????????????????????????????????????????????????????????????
????????????????????????????????????????????????????????????
????????????????????????????????????????????????????????????
????????????????????????????????????????????????????????????
????????????????????????????????????????????????????????????
????????????????????????????????????????????????????????????
????????????????????????????????????????????????????????????
????????????????????????????????????????????????????????????
????????????????????????????????????????????????????????????
????????????????????????????????????????????????????????????
????????????????????????????????????????????????????????????
????????????????????????????????????????????????????????????
????????????????????????????????????????????????????????????
????????????????????????????????????????????????????????????
????????????????????????????????????????????????????????????
????????????????????????????????????????????????????????????
????????????????????????????????????????????????????????????
????????????????????????????????????????????????????????????
????????????????????????????????????????????????????????????
????????????????????????????????????????????????????????????
????????????????????????????????????????????????????????????
????????????????????????????????????????????????????????????
????????????????????????????????????????????????????????????
????????????????????????????????????????????????????????????
????????????????????????????????????????????????????????????
????????????????????????????????????????????????????????????
?????????????????????????????????????????????
>GanodermaneojaponicumH36YunnanChina
GCGGAAGGATCATTATCGAGTTTTGACCGGGTTGTAGCTGGCCTTCCGAGGCATGTGCAC
GCCCTGCTCATCCACTCTACACCTGTGCACTTACTGTGGGTTATGGATCGCGAGGCGGAC
TCTTGT------TCGTCAAGCGCGTCTGTGCCTGCGTTTATCACAAACTCTTTAAAGTAT
CAGAATGTGTATTGCGATGTAACGCATCTATATACAACTTTCAGCAACGGATCTCTTGGC
TCTCGCATCGATGAAGAACGCAGCGAAATGCGATAAGTAATGTGAATTGCAGAATTCAGT
GAATCATCGAATCTTTGAACGCACCTTGCGCTCCTTGGTATTCCGAGGAGCATGCCTGTT
TGAGTGTCATGAAATCTTCAACCTGCAAGCTTTTGTG--CTGGTAGGCTTGGACTTGGAG
GTTTGTCGGCCTTTAATGGTCGGCTCCTCTCAAATGCATTAGCTTGATTCCCTGCGGGTC
GGCTGTCGGTGTGATAATGTCTACGCCGCGACCGTGAAGCGTCTAACGAGCTTCCAACCG
TCTCGCTTCAGAGACAACTTTATGACCTCTGACCTCAAATCAGGTAGGACTACCCGCTGA
ACTTAATCAAGCACAACACCATCACGAACGGCCTCAAGTACTCTCTYGCCACTGGTAACT
GGGGAGACCAGAAGAAGTCGATGTCATCGAAGGCTGGCGTGTCGCAGGTGCTCAACCGGT
ATACCTATGCCTCRACACTGTCCCACTTGCGTCGTTGCAATACGCCTCTTGGCCGTGAAG
GRAAGATCGCGAAACCCCGTCAGCTGCACAACACYCACTGGGGTATGGTCTGTCCTGCTG
AGACGCCAGAAGGACAGGCTTGCGGTCTCGTCAAGAACTTRTCCCTTATGTCTTGCATCT
CCGTCGGCACMCTCTCGGCGCCCGTCATCGAGTTCCTGGAAGAGTGGGGTCTGGAGTCTT
TGGAGGAGAACGCTCAYGCTTCAACGCCGTGCACGAAGGTATTTGTGAATGGCGTTTGGA
TGGGTGTCCACCGAGATCCTGTGAAGCTTGTCAGCACACTCAGGAAGCTCCGTCGAAAGG
ACGACATCAACTGCGAAGTATCCGTTGTCCGTGACATTCGAGAACGCGAGCTCCGCCTCT
ATACGGACGCTGGCCGTGTCTGCCGACCACTCTTCATCGTCGAGAACCAGCAGCTCCTCA
TTCAGAAGAGACACATCGAGAGCCTAGTTCGTGCCAAGGACGACCCGACGTTGTCCTACA
ACTGGGACAGTCTCCTCAAGGATGGTGTCATCGAGCTACTCGATGCTGAGGAAGAGGAGA
CGGTCATGATCTGTATGACACCCGAGGATTTGGAGAATTCAAGGCTTCAGTCTGCCGGCA
TCCACGCGGAGGACGAGATCGACGACCCCTCAGCTCGGTTGAAGCGG---CACTCCGCCC
ATACATGGACACATTGCGAGATCCACCCC-------------------------------
-------GACTGCGCCATCCTCATCATCGCCGCTGGTACTGGTGAGTTCGAGGCCGGTAT
CTCCAAGGATGGCCAGACCCGCGAGCACGCCCTCCTTGCCTTCACCCTTGGTGTCAGGCA
ACTCATCGTCGCCGTCAACAAGATGGACACCACCAAGGTTCGTTGTCACGTGGGTCGTCG
TGCGCCAGTGTCCTGACTCAGAGCTCGCAGTGGTCGGAGGACCGCTTCAACGAAATCATC
AAGGAGACCTCCACCTTCATCAAGAAGGTTGGTTACAACCCTAAGGCGGTTGCGTTCGTC
CCCATCTCTGGCTGGCACGGCGACAACATGTTGGAGGAGTCCAGCAAGTGGGTATATGCG
CCGTGTTGGCTGTTGAGTCGATTGCCTGACCTTTCTTCTTTAGCATGACCTGGTACAAGG
GCTGGACCAAGGAAACCAAGAGTGGTGTTGTCAAGGGCAAGACCCTCTTGGACGCCATTG
ATGCTATCGAGCCCCCAGTCCGTCCATCCGACAAGCCCCTCCGTCTTCCCCTTCAGGATG
TCTACAAGATCGGTGGTATC----------------------------------------
------------------------------------------------------------
------------------------------------------------------------
------------------------------------------------------------
------------------------------------------------------------
---------------------------------------------
>GanodermaorbiformeCui13880HainanChina
GCGGAGGA--CATTATCGAGTTTTGACTGGGTTGTAGTTGGCCTTACGAGGCATGTGCAC
GCCCTGCTCATCCACTCTACACCTGTGCACTTACTGTGGGTTACGGATCGTGGAGCGGGC
TCTTCGCGGAGCTTGTGAAGCGCTTCTGTGCCTGCGTTTATAACAAACACTTTAAAGTAT
TAGAATGTGTATTGCGATGTAACGCATCTATATACAACTTTCAGCAACGGATCTCTTGGC
TCTCGCATCGATGAAGAACGCAGCGAAATGCGATAAGTAATGTGAATTGCAGAATTCAGT
GAATCATCGAATCTTTGAACGCACCTTGCGCTCCTTGGTATTCCGAGGAGCATGCCTGTT
TGAGTGTCATGAAATCTTCAACCTACAAGCTTTTAATGGTTTGTAGGCTTGGACTTGGAG
GCTTGTCGGCCTTTATTGGTCGGCTCCTCTCAAATACATTAGCTTGGTTCCTTGCGGATC
GGCTTTCGGTGTGATAATGTCTACGCCGCGACCGTGAAGCGCTTGGCGAGCTTCTAATCG
TCTCTGTATAGTGACAATCTTATGACCTCTGACCTCAAATCAGGTAGGACTACCCGCTGA
ACTTAATCAAGCACAATACCATCACGAACGGCTTGAAGTACTCTCTCGCGACTGGTAATT
GGGGAGACCAGAAGAAGTCGATGTCGTCGAAGGCTGGCGTATCTCAGGTGCTGAACCGGT
ACACCTATGCCTCGACGCTGTCCCACTTACGTCGTTGCAACACGCCTCTTGGCCGCGAAG
GGAAGATCGCGAAACCCCGTCAGCTGCACAACACCCACTGGGGTATGGTCTGTCCCGCGG
AGACGCCAGAAGGACAGGCTTGTGGTCTTGTCAAGAACTTGTCTCTTATGTCTTGCATCT
CCGTCGGTACTCTCTCCGCGCCCGTCATCGAATTCTTGGAGGAATGGGGTCTGGAGTCTC
TGGAGGAAAACGCTCACGCTTCAACACCGTGCACGAAGGTCTTCGTGAATGGCGTGTGGA
TGGGTGTCCACCGAGATCCTGTGAAGCTCGTCAGCACGCTCAGGAAGCTCCGTCGCAAAG
ACGACATCAACTGCGAGGTATCCGTTGTCCGCGACATCCGAGAACGCGAGCTCCGCCTAT
ATACGGACGCTGGTCGTGTCTGTAGACCACTCTTCATCGTCGAGAACCAGCAGCTCCTCA
TTCAGAAGAGACACATCGAGAGCCTGGTCCGCGCTAAGGATGACCCGACATTGTCTTACA
ACTGGGACAGCCTCCTCAAGGACGGTGTTATTGAGTTGTTAGATGCGGAGGAAGAGGAGA
CGGTCATGATCTGTATGACACCCGAGGATTTGGAGAACTCGAGGCTCCAGTCTGCCGGTA
TCCATGCGGAGGACGAGAACGAGGACCCCTCAGCTCGATTGAAGGCGGCTACTTCTGCGC
ATACGTGGACTCACTGCGAAATTCACCCGAGCATGATCTTGGGTGTTTGTGCCAGTATCA
TTCCGCTGACTGCGCTATCCTCATCATCGCCGCTGGTACCGGTGAGTTCGAGGCTGGTAT
CTCCAAGGATGGCCAGACCCGCGAGCACGCCCTCCTTGCCTTCACCCTCGGTGTCAGGCA
ACTCATCGTCGCCGTCAACAAGATGGACACCACGA-------------------------
----------------------------AGTGGTCCGAGGACCGTTTCAACGAAATCATC
AAGGAGACGTCTACCTTCATCAAGAAGGTTGGTTACAACCCCAAGGCGGTTGCGTTCGTC
CCTATCTCTGGCTGGCACGGCGACAACATGTTGGAGGAGTCCACCAAGTGAGTATATGCA
CTATGTTGGTTGTAGAGTAGATCGGCTGACCTTTTTACCTCAGCATGACCTGGTACAAGG
GCTGGACCAAGGAGACGAAGGCTGGTGTTGTCAAGGGCAAGACCCTCTTGGACGCCATCG
ATGCTATTGAGCCCCCCGTCCGTCCCTCGGACAAGCCCCTCCGTCTTCCCCTCCAGGATG
TC----------------------------------------------------------
------------------------------------------------------------
------------------------------------------------------------
------------------------------------------------------------
------------------------------------------------------------
---------------------------------------------
>GanodermaorbiformeCui13918HainanChina
GCGGAAGGA-CATTATCGAGTTTTGACTGGGTTGTAGCTGGCCTTACGAGGCATGTGCAC
GCCCTGCTCATCCACTCTACACCTGTGCACTTACTGTGGGTTACGGATCGTGGAGTGGGC
TCTTCGCGGAGCTTGTGAAGCGCTTCTGTGCCTGCGTTTATAACAAACACTTTAAAGTAT
TAGAATGTGTATTGCGATGTAACGCATCTATATACAACTTTCAGCAACGGATCTCTTGGC
TCTCGCATCGATGAAGAACGCAGCGAAATGCGATAAGTAATGTGAATTGCAGAATTCAGT
GAATCATCGAATCTTTGAACGCACCTTGCGCTCCTTGGTATTCCGAGGAGCATGCCTGTT
TGAGTGTCATGAAATCTTCAACCTACAAGCTTTTAATGGTTTGTAGGCTTGGACTTGGAG
GCTTGTCGGTCTTTATTGGTCGGCTCCTCTCAAATGCATTAGCTTGGTTCCTTGCGGATC
GGCTTTCGGTGTGATAATGTCTACGCCGCGACCGAGAAGCGTTTGGCGAGCTTCTAGTCG
TCTCTGTATAGAGACAATCTTATGACCTCTGACCTCAAATCAGGTAGGACTACCCGCTGA
ACTTAATCAAGCACAATACCATCACGAACGGCTTGAAGTACTCTCTCGCGACTGGTAACT
GGGGAGACCAGAAGAAGTCGATGTCGTCGAAGGCTGGCGTATCGCAGGTGCTGAACCGGT
ACACCTATGCCTCGACGCTGTCCCACTTACGTCGTTGCAACACGCCTCTTGGCCGCGAAG
GGAAGATCGCAAAACCCCGTCAGCTGCACAACACCCACTGGGGTATGGTCTGTCCCGCGG
AGACGCCAGAAGGACAGGCTTGTGGTCTCGTCAAGAACTTGTCTCTTATGTCTTGCATCT
CCGTCGGTACTCTCTCGGCGCCCGTCATCGAATTCTTGGAGGAATGGGGTCTGGAGTCTC
TGGAGGAAAACGCTCACGCTTCAACACCGTGCACGAAGGTCTTCGTGAATGGCGTGTGGA
TGGGTGTTCACCGAGATCCTGTCAAGCTCGTCAGCACGCTCAGGAAGCTCCGCCGCAAAG
ACGACATCAACTGCGAGGTATCCGTTGTCCGCGACATCCGAGAACGCGAGCTCCGCCTAT
ATACGGACGCTGGTCGTGTCTGTAGACCACTGTTCATCGTCGAGAACCAGCAGCTCCTCA
TCCAGAAGAGACACATCGAGAGCCTGGTCCGTGCTAAGGATGACCCGACATTGTCTTACA
ACTGGGACAGCCTCCTCAAGGACGGTGTTATTGAGTTGCTAGATGCGGAGGAAGAGGAGA
CAGTCATGATCTGTATGACGCCCGAGGATTTGGAGAACTCGAGGCTCCAGTCTGCCGGTA
TCCATGCGGAGGACGAGAACGAGGACCCCTCAGCTCGATTGAAGGCGGCGACTTCTGCGC
ATACGTGGACGCACTGCGAGATTCACCCGAGCATGATCTTGGGAGTTTGTGCCAGTATCA
TTCCGCTGACTGCGCTATCCTCATCATCGCCGCTGGTACCGGTGAGTTCGAGGCTGGTAT
CTCCAAGGATGGCCAGACCCGCGAGCACGCCCTCCTTGCCTTCACCCTCGGTGTCAGGCA
ACTCATCGTCGCCGTCAACAAGATGGACACCACGA-------------------------
----------------------------AGTGGTCCGAGGACCGTTTCAACGAAATCATC
AAGGAGACGTCTACCTTCATCAAGAAGGTTGGTTACAACCCCAAGGCGGTTGCGTTCGTC
CCTATCTCTGGCTGGCACGGCGACAACATGTTGGAGGAGTCCACCAAGTGAGTATATGCG
CTATGTTGGTTGTAGAGAAGATGGGCTGACCTTTTTACCTCAGCATGACCTGGTACAAGG
GCTGGACCAAGGAGACGAAGGCTGGTGTTGTCAAGGGCAAGACCCTCTTGGACGCCATCG
ATGCTATTGAGCCCCCCGTCCGTCCCTCGGACAAGCCCCTCCGTCTTCCCCTCCAGGATG
TC----------------------------------------------------------
------------------------------------------------------------
------------------------------------------------------------
------------------------------------------------------------
------------------------------------------------------------
---------------------------------------------
>GanodermaresinaceumCBS19476Netherlands
---------------TCGAGTTTTGACTGGGTTGTAGCTGGCCTTCCGAGGCATGTGCAC
ACCCTGCTCATCCACTCTACACCTGTGCACTTACTGTGGGTTCCAGGTTGTGAAGCGGGC
TCTTTACGGAGCTTGTAAAGCGTGCCTGTGCCTGCGTTTATCACAAACTCTATAAAGTAT
TAGAATGTGTATTGCGATGTAACGCATCTATATACAACTTTCAGCAACGGATCTCTTGGC
TCTCGCATCGATGAAGAACGCAGCGAAATGCGATAAGTAATGTGAATTGCAGAATTCAGT
GAATCATCGAATCTTTGAACGCACCTTGCGCTCCTTGGTATTCCGAGGAGCATGCCTGTT
TGAGTGTCATGAAATCTTCAACTTACAGACCTTTGCGGGTTTGTAGGCTTGGACTTGGAG
GCTTGTCGGCCTGTTTTGGTCGGCTCCTCTTAAATGTATTAGCTTGATTCCTTGCGGATC
GGCTCTCGGTGTGATAATGTCTACGCCGCGACCGTGAAGCGTTTGGCGAGCTTCTAACCG
TCTCGTTTGTGAGACAGCTTTATGACCTCTGACCTCA-----------------------
------??????????????????????????????????????????????????????
????????????????????????????????????????????????????????????
????????????????????????????????????????????????????????????
????????????????????????????????????????????????????????????
????????????????????????????????????????????????????????????
????????????????????????????????????????????????????????????
????????????????????????????????????????????????????????????
????????????????????????????????????????????????????????????
????????????????????????????????????????????????????????????
????????????????????????????????????????????????????????????
????????????????????????????????????????????????????????????
????????????????????????????????????????????????????????????
????????????????????????????????????????????????????????????
????????????????????????????????????????????????????????????
????????????????????????????????????????????????????????????
????--------------------------------------------------------
---------------------------CGCCCTCCTTGCCTTCACCCTTGGTGTCAGGCA
GCTCATCGTTGCCGTCAACAAGATGGACACCACGAAGGTTTGTTGTCACGTGCGTCGTCA
TGCGCTGATGTCCTGACTCGGAGCTCGCAGTGGTCCGAGGACCGTTTCAACGAAATCATC
AAGGAGACCTCCACCTTCATCAAGAAGGTTGGTTACAACCCCAAGGCCGTTGCGTTCGTC
CCCATCTCTGGCTGGCACGGCGACAACATGTTGGAGGAGTCCACCAAGTCAGTCTATCCG
CACCCTTGTTTGGTGATTCGTTGCCCTGACCTTGTTGCTTCAGCATGCCCTGGTACAAGG
GCTGGACCAAGGAGACTAAGGCCGGTGTTGTTAAGGGCAAGACCCTTTTGGACGCTATCG
ATGCTATCGAGCCTCCTGTCCGTCCCTCCGACAAGCCCCTCCGTCTCCCCCTTCAGGATG
TCTACAAGATCGGTGGTATCGGCACGGTTCCTGTCGGCCGTGTTGAGACTGGTATCATCA
AGGCCGGCATGGTCGTCACCTTCGCGCCTACGAACGTGACCACTGAGGTCAAGTCCGTCG
AGATGCACCACGAGCAGCTCGAGCAGGGTGTCCCCGGTGACAACGTCGGTTTCAACGTCA
AGTAAGTACTTCTTCCTGCGTTCCTTATGGCATGCTTAATCTTGTGACAGGAACGTCTCG
GTCAAGGACATCCGCCGTGGTAACGTCGCCTCCGACTCGAAGAACGATCCCGCCAAGGAG
GCTGCGTCGTTCACCGCCCAGGTCATCATCCTCAACCACCCTGGT
>GanodermaresinaceumRivoire4150France
---------------TCGAGTTTTGACTGGGTTGTAGCTGGCCTTCCGAGGCATGTGCAC
ACCCTGCTCATCCACTCTACACCTGTGCACTTACTGTGGGTTCCAGGTTGTGAAGCGGGC
TCTTTACGGAGCTTGTAAAGCGTGCCTGTGCCTGCGTTTATCACAAACTCTATAAAGTAT
TAGAATGTGTATTGCGATGTAACGCATCTATATACAACTTTCAGCAACGGATCTCTTGGC
TCTCGCATCGATGAAGAACGCAGCGAAATGCGATAAGTAATGTGAATTGCAGAATTCAGT
GAATCATCGAATCTTTGAACGCACCTTGCGCTCCTTGGTATTCCGAGGAGCATGCCTGTT
TGAGTGTCATGAAATCTTCAACTTACAGACCTTTGCGGGTTTGTAGGCTTGGACTTGGAG
GCTTGTCGGCCTGTTTTGGTCGGCTCCTCTTAAATGTATTAGCTTGATTCCTTGCGGATC
GGCTCTCGGTGTGATAATGTCTACGCCGCGACCGTGAAGCGTTTGGCGAGCTTCTAACCG
TCTCGTTTGNGAGACAGNTTNATGACCNCTGACCTCA-----------------------
------??????????????????????????????????????????????????????
????????????????????????????????????????????????????????????
????????????????????????????????????????????????????????????
????????????????????????????????????????????????????????????
????????????????????????????????????????????????????????????
????????????????????????????????????????????????????????????
????????????????????????????????????????????????????????????
????????????????????????????????????????????????????????????
????????????????????????????????????????????????????????????
????????????????????????????????????????????????????????????
????????????????????????????????????????????????????????????
????????????????????????????????????????????????????????????
????????????????????????????????????????????????????????????
????????????????????????????????????????????????????????????
????????????????????????????????????????????????????????????
????????????????????????????????????????????????????????????
????????????????????????????????????????????????????????????
????????????????????????????????????????????????????????????
????????????????????????????????????????????????????????????
????????????????????????????????????????????????????????????
????????????????????????????????????????????????????????????
????????????????????????????????????????????????????????????
????????????????????????????????????????????????????????????
????????????????????????????????????????????????????????????
????????????????????????????????????????????????????????????
????????????????????????????????????????????????????????????
????????????????????????????????????????????????????????????
????????????????????????????????????????????????????????????
????????????????????????????????????????????????????????????
?????????????????????????????????????????????
>GanodermaryvardeniiHKAS58053TYPESouthAfrica
GCGGAAGGATCATTATCGAGTTTTGACTGGGTTGTAGCTGGCCTTTCGAGGCACGTGCAC
GCCCTGCTCATCCACTCTACACCTGTGCACTTACTGTGGGTTATGGATCGCGGAGCGGGC
TCTTTGACGAGTTTGCGAAGCGCGTCTGTGCCTGCGTTTACCACAAACACTACAAAGTAT
TAGAATGTGTATTGCGATGTAACGCATCTATATACAACTTTCAGCAACGGATCTCTTGGC
TCTCGCATCGATGAAGAACGCAGCGAAATGCGATAAGTAATGTGAATTGCAGAATTCAGT
GAATCATCGAATCTTTGAACGCACCTTGCGCTCCTTGGTATTCCGAGGAGCATGCCTGTT
TGAGCGTCATGAAATCTTCAACCTACAATCCTTTGTGTTTTTGTAGGCTTGGACTTGGAG
GCTTGTCGGTCTTTACTGATCGGCTCCTCTCAAATGCATTAGCTTGGTTCCTTGCGAATC
GGCTGTCGGTGTGATAACGTCTACGCCGCGACCGTGACGCGTTTGGCGAGCTTCTAACTG
TCTTGTTATTGGGACAACCTTATGACCTCTGACCTCAAATCAGGTAGGACTACCCGCTGA
ACTTAA??????????????????????????????????????????????????????
????????????????????????????????????????????????????????????
????????????????????????????????????????????????????????????
????????????????????????????????????????????????????????????
????????????????????????????????????????????????????????????
????????????????????????????????????????????????????????????
????????????????????????????????????????????????????????????
????????????????????????????????????????????????????????????
????????????????????????????????????????????????????????????
????????????????????????????????????????????????????????????
????????????????????????????????????????????????????????????
????????????????????????????????????????????????????????????
????????????????????????????????????????????????????????????
????????????????????????????????????????????????????????????
????????????????????????????????????????????????????????????
????????????????????????????????????????????????????????????
????????????????????????????????????????????????????????????
????????????????????????????????????????????????????????????
????????????????????????????????????????????????????????????
????????????????????????????????????????????????????????????
????????????????????????????????????????????????????????????
????????????????????????????????????????????????????????????
????????????????????????????????????????????????????????????
????????????????????????????????????????????????????????????
????????????????????????????????????????????????????????????
????????????????????????????????????????????????????????????
????????????????????????????????????????????????????????????
????????????????????????????????????????????????????????????
????????????????????????????????????????????????????????????
?????????????????????????????????????????????
>GanodermaryvardeniiHKAS58054SouthAfrica
GCGGAAGGATCATTATCGAGTTTTGACTGGGTTGTAGCTGGCCTTTCGAGGCACGTGCAC
GCCCTGCTCATCCACTCTACACCTGTGCACTTACTGTGGGTTATGGATCGCGGAGCGGGC
TCTTTGACGAGTTTGCGAAGCGCGTCTGTGCCTGCGTTTACCACAAACACTACAAAGTAT
TAGAATGTGTATTGCGATGTAACGCATCTATATACAACTTTCAGCAACGGATCTCTTGGC
TCTCGCATCGATGAAGAACGCAGCGAAATGCGATAAGTAATGTGAATTGCAGAATTCAGT
GAATCATCGAATCTTTGAACGCACCTTGCGCTCCTTGGTATTCCGAGGAGCATGCCTGTT
TGAGCGTCATGAAATCTTCAACCTACAATCCTTTGTGTTTTTGTAGGCTTGGACTTGGAG
GCTTGTCGGTCTTTACTGATCGGCTCCTCTCAAATGCATTAGCTTGGTTCCTTGCGAATC
GGCTGTCGGTGTGATAACGTCTACGCCGCGACCGTGACGCGTTTGGCGAGCTTCTAACTG
TCTTGTTATTGGGACAACCTTATGACCTCTGACCTCAAATCAGGTAGGACTACCCGCTGA
ACTTAA??????????????????????????????????????????????????????
????????????????????????????????????????????????????????????
????????????????????????????????????????????????????????????
????????????????????????????????????????????????????????????
????????????????????????????????????????????????????????????
????????????????????????????????????????????????????????????
????????????????????????????????????????????????????????????
????????????????????????????????????????????????????????????
????????????????????????????????????????????????????????????
????????????????????????????????????????????????????????????
????????????????????????????????????????????????????????????
????????????????????????????????????????????????????????????
????????????????????????????????????????????????????????????
????????????????????????????????????????????????????????????
????????????????????????????????????????????????????????????
????????????????????????????????????????????????????????????
????????????????????????????????????????????????????????????
????????????????????????????????????????????????????????????
????????????????????????????????????????????????????????????
????????????????????????????????????????????????????????????
????????????????????????????????????????????????????????????
????????????????????????????????????????????????????????????
????????????????????????????????????????????????????????????
????????????????????????????????????????????????????????????
????????????????????????????????????????????????????????????
????????????????????????????????????????????????????????????
????????????????????????????????????????????????????????????
????????????????????????????????????????????????????????????
????????????????????????????????????????????????????????????
?????????????????????????????????????????????
>GanodermaryvardeniiHKAS58055SouthAfrica
GCGGAAGGATCATTATCGAGTTTTGACTGGGTTGTAGCTGGCCTTTCGAGGCACGTGCAC
GCCCTGCTCATCCACTCTACACCTGTGCACTTACTGTGGGTTATGGATCGCGGAGCGGGC
TCTTTGACGAGTTTGCGAAGCGCGTCTGTGCCTGCGTTTACCACAAACACTACAAAGTAT
TAGAATGTGTATTGCGATGTAACGCATCTATATACAACTTTCAGCAACGGATCTCTTGGC
TCTCGCATCGATGAAGAACGCAGCGAAATGCGATAAGTAATGTGAATTGCAGAATTCAGT
GAATCATCGAATCTTTGAACGCACCTTGCGCTCCTTGGTATTCCGAGGAGCATGCCTGTT
TGAGCGTCATGAAATCTTCAACCTACAATCCTTTGTGTTTTTGTAGGCTTGGACTTGGAG
GCTTGTCGGTCTTTACTGATCGGCTCCTCTCAAATGCATTAGCTTGGTTCCTTGCGAATC
GGCTGTCGGTGTGATAACGTCTACGCCGCGACCGTGACGCGTTTGGCGAGCTTCTAACTG
TCTTGTTATTGGGACAACCTTATGACCTCTGACCTCAAATCAGGTAGGACTACCCGCTGA
ACTTAA??????????????????????????????????????????????????????
????????????????????????????????????????????????????????????
????????????????????????????????????????????????????????????
????????????????????????????????????????????????????????????
????????????????????????????????????????????????????????????
????????????????????????????????????????????????????????????
????????????????????????????????????????????????????????????
????????????????????????????????????????????????????????????
????????????????????????????????????????????????????????????
????????????????????????????????????????????????????????????
????????????????????????????????????????????????????????????
????????????????????????????????????????????????????????????
????????????????????????????????????????????????????????????
????????????????????????????????????????????????????????????
????????????????????????????????????????????????????????????
????????????????????????????????????????????????????????????
????????????????????????????????????????????????????????????
????????????????????????????????????????????????????????????
????????????????????????????????????????????????????????????
????????????????????????????????????????????????????????????
????????????????????????????????????????????????????????????
????????????????????????????????????????????????????????????
????????????????????????????????????????????????????????????
????????????????????????????????????????????????????????????
????????????????????????????????????????????????????????????
????????????????????????????????????????????????????????????
????????????????????????????????????????????????????????????
????????????????????????????????????????????????????????????
????????????????????????????????????????????????????????????
?????????????????????????????????????????????
>Ganodermasessile111TXTXUSA
------------------AGTTTTGACTGGGTTGTAGCTGGCCTCCCGAGGCATGTGCAC
GCCCTGCTCATCCACTCTACACCTGTGCACTTACTGTGGGCTTCAGGTCGTGAAGCGGGC
TCTTTACGGAGCTTGTAGAGCGTGTCTGTGCCTGCGTTTACCACAAACTCTATAAAGTAT
TAGAATGTGTATTGCGATGTAACGCATCTATGTACAACTTTCAGCAACGGATCTCTTGGC
TCTCGCATCGATGAAGAACGCAGCGAAATGCGATAAGTAATGTGAATTGCAGAATTCAGT
GAATCATCGAATCTTTGAACGCACCTTGCGCTCCTTGGTATTCCGAGGAGCATGCCTGTT
TGAGTGTCATGAAATCTTCAACTTACAAACCTTTGCGGGTTTGTAGGCTTGGACTTGGAG
GCTTGTCGGCCTGTTTCGGTCGGCTCCTCTTAAATGTATTAGCTTGATTCCTTGCGGATC
GGCTCTCGGTGTGATAATGTCTACGCCGTGACCGTGAAGCGTTTGGCGAGCTTCTAACCG
TCTCGTTTGTGAGACAGCTTTATGACCTCTGA----------------------------
------------------------------------------------------------
--------------------------------------GTCTCGCAGGTGCTCAACCGGT
ATACCTATGCCTCGACACTGTCCCACTTGCGTCGTTGCAACACGCCTCTTGGTCGTGAAG
GGAAGATCGCTAAACCCCGTCAGTTACACAACACTCACTGGGGTATGGTCTGTCCTGCCG
AAACGCCAGAAGGACAAGCTTGCGGTCTCGTCAAGAACTTGTCGCTCATGTCTTGCATCT
CCGTCGGTACCCTCTCTGCACCCGTCATCGAGTTCTTGGAGGAATGGGGCCTGGAGTCTC
TAGAAGAAAATGCCCATGCTTCAACACCTTGCACGAAGGTATTCGTGAATGGCGTTTGGA
TGGGTGTCCACCGAGATCCTGTGAAGCTCGTCAGCACACTCCGGAAACTCCGCCGCAAAG
ACGACATTAACTGCGAAGTATCCGTCGTCCGCGACATCCGAGAGCGCGAGCTCCGCCTTT
ACACGGATGCTGGACGTGTCTGCCGGCCGCTCTTCATCGTCGATAAYCAGCAGCTCCTCA
TCCAGAAGCGACACATCGAGAGCCTAGTACGTGCCAAGGACGACCCGACATTATCCTACA
ACTGGGACAGCCTTCTCAAGGATGGTGTCATTGAGTTGTTGGATGCGGAGGAAGAGGAGA
CAGTCATGATCTGTATGACACCGGAGGATTTGGAGAACTCGAGGCTCCAGGCTGCCGGCA
TTCACGCGGAAGACGAGAATGACGACCCCTCGGCTCGATTTAA-----------------
------------------------------------------------------------
------------------------------------------------------------
------------------------------------------------------------
---------------------------------------------TCACGTGCGTCGTCA
TGCGGTGATGTCCTGACTCGGAGCTCGCAGTGGTCCGAGGACCGTTTCAACGAAATCATC
AAGGAGACCTCCACCTTCATCAAGAAGGTTGGTTACAACCCCAAGGCCGTTGCGTTCGTC
CCCATCTCTGGCTGGCACGGCGACAACATGTTGGAGGAGTCCACCAAGTGAGTCTATGCG
CAACCTTGTTTGATGATTCGTTGCCCTGACCTTGTTGTTTCAGCATGCCCTGGTACAAGG
GCTGGACCAAGGAGACCAAGGCCGGTGTCGTTAAGGGCAAGACCCTTTTGGACGCTATCG
ATGCTATCGAGCCTCCCGTCCGTCCGTCCGACAAGCCCCTCCGTCTCCCCCTTCAGGATG
TCTACAAGATTGGTGGTATTGGCACGGTTCCTGTCGGCCGTGTTGAGACTGGTATCATCA
AGGCCGGCATGGTCGTCACCTTCGCGCCTACGAACGTGACCACTGAGGTCAAGTCCGTCG
AGATGCACCACGAGCAGCTCGAGCAGGGTGTCCCCGGTGACAACGTCGGTTTCAACGTCA
AGTAAGTATTTCTTCCTGCGTTCCTTATGCCATGCTTAATGTTGTGGCAGGAACGTCTCG
GTCAAGGACATCCGCCGTGGTAACGTCGCTTCCGACTCGAAGAACGACCCCGCCAAGGAG
GCTGCGTCGTTCACCGCCCAGGTCATCATCCTCAACCACCCTGGT
>Ganodermasessile113FLFLUSA
------------------AGTTTTGACTGGGTTGTAGCTGGCCTCCCGAGGCATGTGCAC
GCCCTGCTCATCCACTCTACACCTGTGCACTTACTGTGGGCTTCAGGTCGTGAAGCGGGC
TCTTTACGGAGCTTGTAGAGCGTGTCTGTGCCTGCGTTTACCACAAACTCTATAAAGTAT
TAGAATGTGTATTGCGATGTAACGCATCTATRTACAACTTTCAGCAACGGATCTCTTGGC
TCTCGCATCGATGAAGAACGCAGCGAAATGCGATAAGTAATGTGAATTGCAGAATTCAGT
GAATCATCGAATCTTTGAACGCACCTTGCGCTCCTTGGTATTCCGAGGAGCATGCCTGTT
TGAGTGTCATGAAATCTTCAACTTACAAACCTTTGCGGGTTTGTAGGCTTGGACTTGGAG
GCTTGTCGGCCTGTTTCGGTCGGCTCCTCTTAAATGTATTAGCTTGATTCCTTGCGGATC
GGCTCTCGGTGTGATAATGTCTACGCCGTGACCGTGAAGCGTTTGGCGAGCTTCTAACCG
TCTCGTTTGTGAGACAGCTTTATGACCTCTGA----------------------------
------------------------------------------------------------
---------------------------------------------------------GGT
ATACCTATGCCTCGACACTGTCCCACTTGCGTCGTTGCAACACGCCTCTTGGYCGTGAAG
GGAAGATCGCTAAACCCCGTCAGTTACACAAYACTCACTGGGGTATGGTCTGTCCTGCCG
AAACGCCAGAAGGACAAGCTTGCGGTCTCGTCAAGAACTTGTCGCTCATGTCTTGCATCT
CCGTCGGTACCCTCTCTGCACCCGTCATCGARTTCTTGGAGGAATGGGGCCTGGAGTCTC
TAGAAGAAAATGCTCATGCTTCAACACCTTGCACGAAGGTATTCGTGAATGGCGTTTGGA
TGGGCGTCCACCGAGATCCTGTGAAACTCGTCAGCACACTCCGGAAACTCCGCCGCAAGG
ACGACATTAACTGCGAAGTATCCGTCGTCCGCGACATCCGAGAGCGCGAGCTCCGCCTTT
ACACGGATGCTGGACGTGTCTGCCGGCCGCTCTTCATCGTCGATAACCAGCAGCTCCTCA
TCCAGAAGCGACACATCGAGAGCCTAGTACGTGCCAAGGACGACCCGACATTATCCTACA
ACTGGGACAGCCTTCTCAAGGATGGTGTCATTGAGTTGCTGGATGCGGAGGAAGAGGAGA
CAGTCATGATCTGTATGACACCGGAGGATTTGGAGAACTCGAGGCTCCAGGCTGCCGGCA
TTCACGC-----------------------------------------------------
------------------------------------------------------------
------------------------------------------------------------
------------------------------------------------------------
---------------------------------------------TCACGTGCGTCGTCA
TGCGGTGATGTCCTGACTCGGAGCTCGCAGTGGTCCGAGGACCGTTTCAACGAAATCATC
AAGGAGACCTCCACCTTCATCAAGAAGGTTGGTTACAACCCCAAGGCCGTTGCGTTCGTC
CCCATCTCTGGCTGGCACGGCGACAACATGTTGGAGGAGTCCACCAAGTGAGTCTATGCG
CAACCTTGTTTGATGATTCGTTGCCCTGACCTTGTTGTTTCAGCATGCCCTGGTACAAGG
GCTGGACCAAGGAGACCAAGGCCGGTGTCGTTAAGGGCAAGACCCTTTTGGACGCTATCG
ATGCTATCGAGCCTCCCGTCCGTCCGTCCGACAAGCCCCTCCGTCTCCCCCTTCAGGATG
TCTACAAGATTGGTGGTATTGGCACGGTTCCTGTCGGCCGTGTTGAGACTGGTATCATCA
AGGCCGGCATGGTCGTCACCTTCGCGCCTACGAACGTGACCACTGAGGTCAAGTCCGTCG
AGATGCACCACGAGCAGCTCGAGCAGGGTGTCCCCGGTGACAACGTCGGTTTCAACGTCA
AGTAAGTATTTCTTCCTGCGTTCCTTATGCCATGCTTAATGTTGTGGCAGGAACGTCTCG
GTCAAGGACATCCGCCGTGGTAACGTCGCTTCCGACTCGAAGAACGACCCCGCCAAGGAG
GCTGCGTCGTTCACCGCCCAGGTCATCATCCTCAACCACCCTGGT
>GanodermashangxienseBJTCFM423TYPEShanxiChina
TGCGGAAGGTCATTATCGAGTTTTGACTGGGTTGTAGCTGGCCTTCCGAGGCATGTGCAC
GCCCTGCTCATCCACTCTACACCTGTGCACTTACTGTGGGTTTCAGGTCGCGAAGCGGGC
TCTGTA-CGGGCTTGTGAAGCGCATCTGTGCCTGCGTTTATCACAAACTCCATAAAGTAT
TAGAATGTGTATTGCGATGTAACGCATCTTTATACAACTTTCAGCAACGGATCTCTTGGC
TCTCGCATCGATGAAGAACGCAGCGAAATGCGATAAGTAATGTGAATTGCAGAATTCAGT
GAATCATCGAATCTTTGAACGCACCTTGCGCTCCTTGGTATTCCGAGGAGCATGCCTGTT
TGAGTGTCATGAAACCTTCAACCTACAAGC---------TTTGTAGGCTTGGACTTGGAG
GCTTGTTGGCCGTTATTGGTCAGCTCCTCTTAAACGAATTAGCTTGATTCCTTGCGGATC
GGCTCTCGGTGTGATAATGTCTACGCCGCGACCGTGAAGCGTTTGGCGAGCTTCTAACTG
TCCCATTCG-GAGACAACTTTATGACCTCTGACCTCAAATCAGGTAGGACTACCCGCTGA
ACTTAA--------------------------------------------------AATT
GGGGAGACCAGAAGAAGTCGATGTCGTCGAAGGCTGGCGTATCGCAGGTGCTCAACCGGT
ATACCTATGCCTCGACACTGTCCCACTTGCGTCGTTGCAACACTCCTCTTGGTCGTGAAG
GGAAGATCGCTAAACCCCGTCAGTTACACAACACTCACTGGGGCATGGTATGTCCTGCCG
AGACGCCAGAAGGACAGGCTTGCGGTCTCGTAAAGAACTTGTCCCTCATGTCTTGCATCT
CCGTCGGTACCCTCTCTGCACCCGTCATCGAATTCTTGGAGGAGTGGGGCCTGGAGTCTC
TAGAGGAGAACGCTCATGCTTCAACGCCGTGCACGAAGGTCTTCGTGAATGGCGTTTGGA
TGGGCGTCCACCGAGATCCTGTGAAGCTCGTCAGTACGCTCAGGAAGCTCCGCCGCAAAG
ACGACATCAACTGCGAGGTATCCGTCGTCCGTGACATCCGAGAACGCGAGCTCCGTCTCT
ACACGGATGCTGGTCGCGTCTGCCGACCGCTCTTCATCGTCGAGAACCAGCAGCTCCTTA
TCCAGAAGAAACACATCGAGAGCTTGGTCCGTGCCAAGGACGACCCGACGTTGTCCTACA
ACTGGGACAGCCTCCTCAAGGACGGTGTCATCGAGTTGCTGGATGCCGAGGAAGAGGAGA
CGGTTATGATCTGCATGACACCGGAGGATCTGGAGAACTCGAGGCTCCAGGCTGCCGGTA
TCCATGCGGACGAGGAGA---ACGACCCCTCAGCTCGATT--------------------
------------------------------------------------------------
------------------------------------------------------------
-------------------------------------------------GGTGTCAGGCC
ACTCATCGTCGCCGTCAACAAGATGGACACCACCAAGGTTTGTTGTCACGTGCATCATCG
CTCGCGGGTGATCTGACTC-GAGTTTGCAGTGGTCCGAGGACCGTTTCAACGAAATCATC
AAGGAGACGTCCACCTTCATCAAGAAGGTCGGTTACAACCCCAAAGCGGTTGCCTTCGTC
CCCATCTCTGGCTGGCACGGCGACAACATGTTGGAGGAGTCCAGCAAGTGAGTATATGCG
CTATCTTGGCCGATGAGTCGTCACCCTGACCCTTTTTCTTTAGCATGCCCTGGTACAAGG
GTTGGACGAAGGAGACCAAGGGCGGTGTTGTCAAGGGCAAGACCCTCTTGGACGCTATCG
ATGCCATCGAGCCCCCAGTCCGTCCCTCCGACAAGCCCCTCCGTCTTCCCCTCCAGGATG
TCTACAAGATCGGTGGTATCGGCACGGTGCCCGTCGGCCGTGTGGAGACTGGTATTATCA
AGGCTGGCATGGTCGTCACCTTCGCGCCTACGAACGTGACCACTGAGGTCAAGTCCGTCG
AGATGCACCACGAGCAGCTCGAGCAGGGTGTCCCTGGTGACAACGTCGGCTTCAACGTCA
AGTATGTACTTCTTTTTCCGATCGCGTCTGCATACTGAACGTCTTCACAGGAACGTCTCG
GTCAAGGATATCCGTCGTGGTAACGTCGCCTCCGACTCCAAGAACGACCCCGCCAAGGAG
GCCGCGTCCTTCACCGCCCAGGTCATCATCCTCAACCACCCCGGT
>GanodermashangxienseHSA539ShanxiChina
GCGGA--GGTCATTATCGAGTTTTGACTGGGTTGTAGCTGGCCTTCCGAGGCATGTGCAC
GCCCTGCTCATCCACTCTACACCTGTGCACTTACTGTGGGTTTCAGGTCGCGAAGCGGGC
TCTGTA-CGGGCTTGTGAAGCGCATCTGTGCCTGCGTTTATCACAAACTCCATAAAGTAT
TAGAATGTGTATTGCGATGTAACGCATCTTTATACAACTTTCAGCAACGGATCTCTTGGC
TCTCGCATCGATGAAGAACGCAGCGAAATGCGATAAGTAATGTGAATTGCAGAATTCAGT
GAATCATCGAATCTTTGAACGCACCTTGCGCTCCTTGGTATTCCGAGGAGCATGCCTGTT
TGAGTGTCATGAAATCTTCAACCTACAAGC---------TTTGTAGGCTTGGACTTGGAG
GCTTGTTGGCCGTTATTGGTCAGCTCCTCTTAAACAAATTAGCTTGATTCCTTGTGGATC
GGCTCTCGGTGTGATAATGTCTACGCCGCGACCGTGAAGCGTTTGGCGAGCTTCTAACCG
TCCCATTCG-GAGACAACTTTATGACCTCTGACCTCAAATCAGGTAGGACTACCCGCTGA
ACTTAA------------------------------------------------------
-------CCAGAAGAAGTCGATGTCGTCGAAGGCTGGCGTATCGCAGGTGCTCAACCGGT
ATACCTATGCCTCGACACTGTCCCACTTGCGTCGTTGCAACACTCCTCTTGGTCGTGAAG
GGAAGATCGCTAAACCCCGTCAGTTACACAACACTCACTGGGGCATGGTATGTCCTGCCG
AGACGCCAGAAGGACAGGCTTGCGGTCTCGTAAAGAACTTGTCCCTCATGTCTTGCATCT
CCGTCGGTACCCTCTCTGCACCCGTCATCGAATTCTTGGAGGAGTGGGGCCTGGAGTCTC
TAGAGGAGAACGCTCATGCTTCAACGCCGTGCACGAAGGTCTTCGTGAATGGCGTTTGGA
TGGGCGTCCACCGAGATCCTGTGAAGCTCGTCAGTACGCTCAGGAAGCTCCGCCGCAAAG
ACGACATCAACTGCGAGGTATCCGTCGTCCGTGACATCCGAGAACGCGAGCTCCGTCTCT
ACACGGATGCTGGTCGCGTCTGCCGACCGCTCTTCATCGTCGAGAACCAGCAGCTCCTTA
TCCAGAAGAAACACATCGAGAGCTTGGTCCGTGCCAAGGACGACCCGACGTTGTCCTACA
ACTGGGACAGCCTCCTCAAGGACGGTGTCATCGAGTTGCTGGATGCCGAGGAAGAGGAGA
CGGTTATGATCTGCATGACACCGGAGGATCTGGAGAACTCGAGGCTCCAGGCTGCCGGTA
TCCATGCGGACGAGGAGA---ACGACCCCTCAGCTCGATT--------------------
------------------------------------------------------------
----????????????????????????????????????????????????????????
????????????????????????????????????????????????????????????
????????????????????????????????????????????????????????????
????????????????????????????????????????????????????????????
????????????????????????????????????????????????????????????
????????????????????????????????????????????????????????????
????????????????????????????????????????????????????????????
????????????????????????????????????????????????????????????
????????????????????????????????????????????????????????????
????????????????????????????????????????????????????????????
????????????????????????????????????????????????????????????
????????????????????????????????????????????????????????????
????????????????????????????????????????????????????????????
????????????????????????????????????????????????????????????
?????????????????????????????????????????????
>GanodermasinenseCui13835HainanChina
GCGGATGA--CATTATCGAGTTTTGACTGGGTTGTAGCTGGCCTTCCGAGGCATGTGCAC
GCCCTGCTCATCCACTCTACACCTGTGCACTTACTGTGGGTTACGGGCTGTGGAGCGGGC
TC--TGCGGAGCTCGTGAAGCGCGTCTGTGCCTGCGTTTATTACAAACACTATAAAGTCT
TAGAATGTGTATTGCGATGTAACGCATCTATATACAACTTTCAGCAACGGATCTCTTGGC
TCTCGCATCGATGAAGAACGCAGCGAAATGCGATAAGTAATGTGAATTGCAGAATTCAGT
GAATCATCGAATCTTTGAACGCACCTTGCGCTCCTTGGTATTCCGAGGAGCATGCCTGTT
TGAGTGTCATGAAATCTTCAACCTACAAGGCTTTGTAGCTTTTTAGGCTTGGACTTGGAG
GCTTGTCGGTCTTTATAGGTCGGCTCCTCTTAAACGCATTAGCTTGATTCCTTGCGGATC
GGTTTTCGGTGTGATAATGTCTACGCCGCGACCGTGAAGCGTTTGGCAAGCTTCTAACGG
TCTCTGTATGGAGACAAGCTTATGACCTCTGACCTCAAATCAGGTAGGACTACCCGCTGA
ACTTAATCAAGCACAATACCATCACAAACGGCCTGAAGTACTCTCTCGCGACTGGTAACT
GGGGAGACCAGAAGAAGTCGATGTCGTCGAAGGCTGGCGTCTCGCAGGTGCTCAACCGGT
ACACCTATGCCTCGACACTGTCCCATTTACGTCGTTGCAATACGCCTCTTGGCCGCGAAG
GGAAGATCGCGAAACCCCGTCAGTTGCACAACACACACTGGGGTATGGTCTGTCCCGCGG
AGACGCCAGAAGGACAGGCTTGTGGTCTCGTCAAGAACTTGTCTCTCATGTCTTGCATCT
CCGTTGGTACCCTCTCGGCGCCTGTCATCGAATTCTTGGAGGAATGGGGTCTGGAGTCTC
TGGAGGAAAACGCTCACGCTTCAACGCCGTGCACGAAAGTCTTCGTGAATGGTGTCTGGA
TGGGTGTCCACCGAGATCCTGTGAAACTCGTCAGCACGCTCAGGAAGCTTCGCCGCAAGG
ACGACATCAACTGCGAAGTATCCGTCGTCCGCGACATCCGAGAACGCGAGCTCCGCCTGT
ATACGGACGCTGGTCGTGTTTGCAGGCCACTCTTCATTGTCGAGAACCAGCAGCTCCTCA
TTCAGAAGAGACATATCGAGAGCCTGGTCCGTGCCAAGGACGACCCGACATTGTCTTACA
ACTGGGACAACCTCCTCAAGGACGGTGTCATTGAGCTGCTAGATGCTGAGGAAGAGGAGA
CAGTCATGATCTGTATGACACCGGAGGATTTGGAGAACTCGAGGCTCCAGTCTGCCGGTA
TCCATGCGGAGGACGAGAACGACGACCCGTCAGCTCGATTGAAGGCGGCTACCTCCGCGC
ACACGTGGACGCACTGCGAGATTCACCCAAGCATGATCTTGGGTGTCTGTGCCAGCATCA
TTCCGCTGACTGCGCTATCCTCATCATCGCCGCTGGTACCGGTGAGTTCGAGGCTGGTAT
CTCCAAGGATGGCCAGACCCGCGAGCACGCCCTCCTTGCCTTCACCCTCGGTGTCAGGCA
GCTCATCGTCGCCGTCAACAAGATGGACACGACGA-------------------------
----------------------------AGTGGTCCGAGGACCGTTTCAACGAAATCATC
AAGGAGACGTCCACCTTCATCAAGAAGGTTGGTTACAACCCCAAGGCGGTCGCATTCGTT
CCCATCTCTGGATGGCATGGCGACAACATGTTGGAGGAGTCCACCAAGTGAGTATATGCG
CTATGTCAGTCTTTGAGTCGATCTTATAACCCTTTTCCCTCAGCATGCCCTGGTACAAGG
GCTGGACCAAGGAGACGAAGGGCGGTGTTGTCAAGGGCAAGACCCTCTTGGACGCCATCG
ATGCTATTGAGCCCCCCGTCCGTCCCTCCGACAAGCCCCTCCGTCTTCCCCTCCAGGATG
TC----------------------------------------------------------
------------------------------------------------------------
------------------------------------------------------------
------------------------------------------------------------
------------------------------------------------------------
---------------------------------------------
>GanodermasinenseWei5327HainanChina
GCGGAAGGATCATTATCGAGTTTTGACTGGGTTGTAGCTGGCCTTCCGAGGCATGTGCAC
GCCCTGCTCATCCACTCTACACCTGTGCACTTACTGTGGGTTACGGGCTGTGGAGCGGGC
TC--TGCGGAGCTCGTGAAGCGCGTCTGTGCCTGCGTTTATTACAAACACTATAAAGTCT
TAGAATGTGTATTGCGATGTAACGCATCTATATACAACTTTCAGCAACGGATCTCTTGGC
TCTCGCATCGATGAAGAACGCAGCGAAATGCGATAAGTAATGTGAATTGCAGAATTCAGT
GAATCATCGAATCTTTGAACGCACCTTGCGCTCCTTGGTATTCCGAGGAGCATGCCTGTT
TGAGTGTCATGAAATCTTCAACCTACAAGGCTTTGTAGCTTTTTAGGCTTGGACTTGGAG
GCTTGTCGGTCTTTATAGGTCGGCTCCTCTTAAACGCATTAGCTTGATTCCTTGCGGATC
GGTTTTCGGTGTGATAATGTCTACGCCGCGACCGTGAAGCGTTTGGCAAGCTTCTAACGG
TCTCTGTATGGAGACAAGCTTATGACCTCTGACCTCAAATCAGGTAGGACTACCCGCTGA
ACTTAATCAAGCACAATACCATCACAAACGGCCTGAAGTACTCTCTCGCGACTGGTAACT
GGGGAGACCAGAAGAAGTCGATGTCGTCGAAGGCTGGCGTCTCGCAGGTGCTCAACCGGT
ACACCTATGCCTCGACACTGTCCCACTTACGTCGTTGCAATACGCCTCTTGGCCGCGAAG
GGAAGATCGCGAAACCCCGTCAGTTGCACAACACACACTGGGGTATGGTCTGTCCCGCGG
AGACGCCAGAAGGACAGGCTTGTGGTCTCGTCAAGAACTTGTCTCTCATGTCTTGCATCT
CCGTTGGTACCCTCTCGGCGCCTGTCATCGAATTCTTGGAGGAATGGGGTCTGGAGTCTC
TGGAGGAAAACGCTCACGCTTCAACGCCGTGCACGAAAGTCTTCGTGAATGGTGTCTGGA
TGGGTGTCCACCGAGATCCTGTGAAACTCGTCAGCACGCTCAGGAAGCTTCGCCGCAAGG
ACGACATCAACTGCGAAGTATCCGTCGTCCGCGACATCCGAGAACGCGAGCTCCGCCTGT
ATACGGACGCTGGTCGTGTTTGCAGGCCACTCTTCATTGTCGAGAACCAGCAGCTCCTCA
TTCAGAAGAGACATATCGAGAGCCTGGTCCGTGCCAAGGACGACCCGACATTGTCTTACA
ACTGGGACAACCTCCTCAAGGACGGTGTCATTGAGCTGCTAGATGCTGAGGAAGAGGAGA
CAGTCATGATCTGTATGACACCGGAGGATTTGGAGAACTCGAGGCTCCAGTCTGCCGGTA
TCCATGCGGAGGACGAGAACGACGACCCGTCAGCTCGATTGAAGGCGGCTACCTCCGCGC
ACACGTGGACGCACTGCGAGATTCACCCAAGCATGATCTTGGGTGTCTGTGCCAGCATCA
TTCC--------------------------------------------------------
----------------------------------------------CTCGGTGTCAGGCA
GCTCATCGTCGCCGTCAACAAGATGGACACGACGAAGGTTCGTCGTCACGTGCGTCATTA
TACGCCGGTGTCCTGATTCGGAGCACGCAGTGGTCCGAGGACCGTTTCAACGAAATCATC
AAGGAGACGTCCACCTTCATCAAGAAGGTTGGTTACAACCCCAAGGCGGTCGCATTCGTT
CCCATCTCTGGATGGCATGGCGACAACATGTTGGAGGAGTCCACCAAGTGAGTATATGCG
CTATGTCAGTCTTTGAGTCGATCTTATAACCCTTTTCCCTCAGCATGCCCTGGTACAAGG
GCTGGACCAAGGAGACGAAGGGCGGTGTTGTCAAGGGCAAGACCCTCTTGGACGCCATCG
ATGCTATTGAGCCCCCCGTCCGTCCCTCCGACAAGCCCCTTCGTCTTCCCCTCCAGGATG
TCTACAAGATCGGTGGTATCGGCACGGTGCCCGTCGGCCGTGTTGAGACTGGTATCATCA
AGGCTGGCATGGTCGTCACCTTCGCGCCTACGAACGTGACCACTGAGGTCAAGTCCGTCG
AGATGCACCACGAGCAGCTCGAGCAGGGTGTCCCTGGTGACAACGTTGGTTTCAACGTCA
AGTATGTACTTTTT----TGATCACGTCCGCGGCCTTAACGTGTTTGTAGGAACGTTTCG
GTCAAGGATATCCGCCGTGGTAACGTTGCCTCCGACTCCAAGAACGACCCCGCCAAGGAG
GCCGCGTCGTTCACCGCTCAGGTTATCATCCTCAATCACCCCGGT
>GanodermatropicumHKAS97486Thailand
----------CATTATCGAGTCTTGACCGGGTTGTAGCTGGCCTTCCGAGGCATGTGCAC
GCCCTGCTCATCCACTCTACACCTGTGCACTTACTGTGGGCTTCAGATCGTAAAGCAGGG
CCTTCACCGGGCTTGCAGGACGTGTCTGTGCCTGCGTTTATCACAAACTCTATAAAGTAT
CAGAATGTGTATTGCGATGTAACGCATCTATATACAACTTTCAGCAACGGATCTCTTGGC
TCTCGCATCGATGAAGAACGCAGCGAAATGCGATAAGTAATGTGAATTGCAGAATTCAGT
GAATCATCGAATCTTTGAACGCACCTTGCGCTCCTTGGTATTCCGAGGAGCATGCCTGTT
TGAGTGTCATGAAATCATCAACCTACAAGCCTTTGC-GGTTTGTAGGCTTGGACTTGGAG
GCTTGTCGGCCGTTCTTGGTCGGCTCCTCTTAAATGCATTAGCTTGGTTCCTTGCGGATC
GGCTCTCGGTGTGATAATGTCTACGCCGCGACCGTGAAGCGTTTGGCAAGCTTCTAACAG
TCTCAGTTG-GAGACAGCTTTATGACCTCTGACCTCAAATCAG-----------------
--------------------------------------------CTCGCTACTGGCAACT
GGGGAGACCAGAAGAAGTCGATGTCGTCAAAGGCCGGCGTCTCGCAGGTACTGAACCGGT
ATACTTACGCCTCGACGTTATCCCACTTGCGTCGTTGCAACACGCCCCTTGGCCGTGAAG
GGAAGATCGCTAAACCCCGTCAGTTACACAATACTCACTGGGGTATGGTCTGTCCTGCCG
AGACGCCGGAAGGGCAAGCTTGCGGTCTCGTCAAGAACTTATCGCTCATGTCTTGCATCT
CCGTCGGTACCCTCTCTGCGCCCGTCATCGAATTTCTGGAGGAGTGGGGCCTCGAGTCCC
TGGAGGAGAACGCTCATGCATCAACGCCGTGCACGAAGGTCTTCGTGAATGGCGTGTGGA
TGGGTGTCCACCGAGATCCTGTGAAGCTCGTGAGTACGCTCAGGAAGCTCCGCCGCAAAG
ACGACATCAACTGCGAGGTGTCCGTCGTCCGCGACATCCGAGAACGCGAGCTTCGCCTCT
ATACAGATGCTGGTCGTGTCTGCCGACCGCTCTTCATCGTCGAGAACCAGCAGCTCCTCA
TCCAGAAACGACACATCGAGAGCTTAGTCCGTGCCAAGGACGATCCAACGTTGTCTTACA
ACTGGGACAGCCTTCTCAAGGACGGTGTCATCGAGTTGCTGGATGCCGAGGAAGAGGAGA
CGGTCATGATCTGTATGACACCGGAGGATTTGGAGAACTCAAGGCTCCAACCTGCCGG--
------------------------------------------------------------
------------------------------------------------------------
----????????????????????????????????????????????????????????
????????????????????????????????????????????????????????????
????????????????????????????????????????????????????????????
????????????????????????????????????????????????????????????
????????????????????????????????????????????????????????????
????????????????????????????????????????????????????????????
????????????????????????????????????????????????????????????
????????????????????????????????????????????????????????????
????????????????????????????????????????????????????????????
????????????????????????????????????????????????????????????
????????????????????????????????????????????????????????????
????????????????????????????????????????????????????????????
????????????????????????????????????????????????????????????
????????????????????????????????????????????????????????????
?????????????????????????????????????????????
>GanodermatropicumHe1232GuangxiChina
GCGGAAGGATCATTATCGAGTCTTGACYGGGTTGTAGCTGGCCTTCCGAGGCATGTGCAC
GCCCTGCTCATCCACTCTACACCTGTGCACTTACTGTGGGCTTCAGATCGTAAAGCAGGG
CCTTCACCGGGCTTGCAGGACGTGTCTGTGCCTGCGTTTATCACAAACTCTATAAAGTAT
CAGAATGTGTATTGCGATGTAACGCATCTATATACAACTTTCAGCAACGGATCTCTTGGC
TCTCGCATCGATGAAGAACGCAGCGAAATGCGATAAGTAATGTGAATTGCAGAATTCAGT
GAATCATCGAATCTTTGAACGCACCTTGCGCTCCTTGGTATTCCGAGGAGCATGCCTGTT
TGAGTGTCATGAAATCATCAACCTACAAGCCTTTGC-GGTTTGTAGGCTTGGACTTGGAG
GCTTGTCGGCCGTTCTTGGTCGGCTCCTCTTAAATGCATTAGCTTGGTTCCTTGCGGATC
GGCTCTCGGTGTGATAATGTCTACGCCGCGACCGTGAAGCGTTTGGCAAGCTTCTAACAG
TCTCAGTTG-GAGACAGCTTTATGACCTCTGACCTCAAATCAGGTAGGACTACCCGCTGA
ACTTAATCAAGCACAACACCATTACAAACGGCCTCAAGTATTCTCTCGCTACTGGCAACT
GGGGAGACCAGAAGAAGTCGATGTCGTCAAAGGCCGGCGTCTCGCAGGTACTGAACCGGT
ATACTTACGCCTCGACGTTATCCCACTTGCGTCGTTGCAATACGCCCCTTGGCCGTGAAG
GGAAGATCGCTAAACCCCGTCAGTTACACAATACTCACTGGGGTATGGTCTGTCCTGCCG
AGACGCCAGAAGGGCAAGCTTGCGGTCTCGTCAAGAACCTATCGCTCATGTCTTGCATCT
CCGTCGGTACCCTCTCTGCGCCCGTCATCGAATTTTTGGAGGAGTGGGGCCTCGAGTCCC
TGGAGGAGAACGCTCATGCATCAACGCCGTGCACGAAGGTCTTCGTGAATGGCGTGTGGA
TGGGTGTCCACCGAGATCCTGTGAAGCTCGTGAGTACGCTCAGGAAGCTCCGCCGCAAAG
ACGACATCAACTGCGAGGTGTCCGTCGTCCGCGACATCCGAGAACGCGAGCTTCGCCTCT
ATACAGATGCTGGTCGTGTCTGCCGACCGCTCTTCATCGTCGAGAACCAGCAGCTCCTCA
TCCAGAAACGACACATCGAGGGCTTAGTCCGTGCCAAGGACGATCCAACGTTGTCTTACA
ACTGGGACAGCCTTCTCAAGGACGGTGTCATCGAGTTGCTGGATGCCGAGGAAGAGGAGA
CGGTCATGATCTGTATGACACCGGAGGATTTGGAGAACTCAAGGCTCCAAGCTGCCGGTA
TCCATGCGGACGATGAGAATGACGACCCGTCAGCTCGATTGAAGGCGGCGACCTCCGCAC
ATACGTGGACGCACTGCGAGATTCATCCGAGTATGATCTTGGGTGTCTGTGCCAGTATCA
TCCC--------------------------------------------------------
----------------------------------------------CTCGGTGTTAGGCA
GCTCATCGTCGCCGTCAACAAGATGGACACCACGAAGGTTCGTTGTCACGTGCATCATCA
TGCGTCAGTGTTCTGACTCGGAGCTCGTAGTGGTCAGAGGACCGTTTCAACGAAATCATC
AAGGAGACGTCCACCTTCATCAAAAAGGTCGGTTACAACCCGAAGGCGGTTGCATTCGTC
CCCATCTCCGGCTGGCACGGCGACAACATGCTTGAGGAATCCACCAAGTGAGTGTACACG
CTATATCGTGTGATGAATTGTCATCCTGACCTATTTTCTTTAGCATGCCCTGGTACAAGG
GCTGGACTAAGGAGACCAAGAGTGGGGTTGTCAAGGGCAAGACCCTCTTGGACGCTATTG
ATGCCATCGAGCCCCCCGTCCGTCCCTCCGACAAGCCCCTCCGCCTTCCCCTCCAGGATG
TCTACAAGATTGGTGGTATTGGCACGGTGCCCGTCGGCCGTGTTGAGACTGGTATCATCA
AGGCCGGCATGGTCGTCACSTTCGCGCCTACGAATGTGACCACGGAGGTCAAGTCTGTCG
AGATGCACCACGAGCAGCTCGAGCAGGGTGTCCCTGGTGACAACGTCGGCTTCAACGTCA
AGTAAGCGCCTCTTGCCTCGATCGTCTTCGCATACTTAACGTCGTTGCAGGAACGTCTCG
GTTAAGGACATTCGCCGTGGTAACGTCGCCTCCGACTCCAAGAACGACCCCGCCAAGGAG
GCCGCGTCGTTCACGGCCCAGGTCATCATCCTCAACCACCCCGGT
>GanodermatsugaeUMNMI20MIUSA
---------------TCGAGTTCTGACTGGGTTGTAGCTGGCCTTCCGAGGCACGTGCAC
GCCCTGCTCATCCACTCTACACCTGTGCACTTACTGTGGGTTTCAGATCGTGAAGCGTGC
TCCTTGCGGGGCTCGTGAAGCGCGTCTGTGCCTGCGTTTATCACAAACTCTATAAAGTAT
TAGAATGTGTATTGCGATGTAACGCATCTATATACAACTTTCAGCAACGGATCTCTTGGC
TCTCGCATCGATGAAGAACGCAGCGAAATGCGATAAGTAATGTGAATTGCAGAATTCAGT
GAATCATCGAATCTTTGAACGCACCTTGCGCTCCTTGGTATTCCGAGGAGCATGCCTGTT
TGAGTGTCATGANATCTTCAACCTACAAGCCTTTGCGGGTTTGCAGGCTTGGACTTGGAG
GCTTGTCGGCCTTTGTCGGTCGGCTCCTCTTAAATGCATTAGCTTGATTCCTTGCGGATC
GGCTCTCGGTGTGATAATGTCTACGCCGCGACCGTGAAGCGTTTGGCGAGCTTCTAACCG
TCTTCGCTTGAAGACAGCTTTA--------------------------------------
------??????????????????????????????????????????????????????
????????????????????????????????????????????????????????????
????????????????????????????????????????????????????????????
????????????????????????????????????????????????????????????
????????????????????????????????????????????????????????????
????????????????????????????????????????????????????????????
????????????????????????????????????????????????????????????
????????????????????????????????????????????????????????????
????????????????????????????????????????????????????????????
????????????????????????????????????????????????????????????
????????????????????????????????????????????????????????????
????????????????????????????????????????????????????????????
????????????????????????????????????????????????????????????
????????????????????????????????????????????????????????????
????????????????????????????????????????????????????????????
????--------------------------------------------------------
------------------------------------------------------------
------------------------------------------TCGTCACGCGAATCAACA
TACGCGCCTGCTCTGACTC-GAGTTCGCAGTGGTCCGAGGACCGTTTCAACGAAATCATC
AAGGAGACGTCCACCTTCATCAAGAAGGTCGGTTACAACCCGAAGGCGGTTGCGTTCGTC
CCCATCTCTGGGTGGCACGGCGACAACATGTTGGAGGAGTCCAGCAAGTGAGTGTATGCG
CTATACTGTCTGATGACTCGTCACCCTGACCCTTATCCTTTAGCATGACCTGGTACAAGG
GTTGGACAAAGGAGACCAAGGCTGGTGTTGTCAAGGGGAAAACCCTTCTCGACGCTATTG
ATGCTATTGAGCCCCCCGTCCGTCCCTCCGACAAGCCCCTCCGTCTCCCTCTCCAGGATG
TCTACAAGATCGGCGGTATCGGTACGGTGCCCGTCGGCCGTGTTGAGACTGGTGTCATCA
AGGCTGGCATGGTCGTCACCTTCGCCCCCACGAACGTGACCACTGAGGTCAAGTCGGTCG
AGATGCACCACGAGCAGCTCGAGCAGGGTCTTCCTGGTGACAACGTCGGTTTCAACGTCA
AGTATGCACTTATTTTTCCGATTGCATCCGCATACTTAGCTTCTTCACAGGAACGTCTCG
GTCAAGGATATCCGTCGTGGTAACGTCGCCTCTGACTCCAAGAACGACCCCGCCAAGGAG
GCCGCGTCGTTCACCGCCCAGGTCATCATCCTTAACCACCCCGGT
>GanodermatsugaeUMNMI30MIUSA
---------------TCNAGTTCTGACTGGGTTGTAGCTGGCCTTCCGAGGCACGTGCAC
GCCCTGCTCATCCACTCTACACCTGTGCACTTACTGTGGGTTTCAGATCGTGAAGCGTGC
TCCTTGCGGGGCTCGTGAAGCGCGTCTGTGCCTGCGTTTATCACAAACTCTATAAAGTAT
TAGAATGTGTATTGCGATGTAACGCATCTATATACAACTTTCAGCAACGGATCTCTTGGC
TCTCGCATCGATGAAGAACGCAGCGAAATGCGATAAGTAATGTGAATTGCAGAATTCAGT
GAATCATCGAATCTTTGAACGCACCTTGCGCTCCTTGGTATTCCGAGGAGCATGCCTGTT
TGAGTGTCATGANATCTTCAACCTACAAGCCTTTGCGGGTTTGCAGGCTTGGACTTGGAG
GCTTGTCGGCCTTTGTCGGTCGGCTCCTCTTAAATGCATTAGCTTGATTCCTTGCGGATC
GGCTCTCGGTGTGATAATGTCTACGCCGCGACCGTGAAGCGTTTGGCGAGCTTCTAACCG
TCTTCGCTTGAAGACAGCTTTA--------------------------------------
------------------------------------------------------------
------------------------------------------CGCAGGTGCTCAACCGGT
ATACGTATGCGTCGACGCTGTCCCACTTGCGTCGATGCAACACACCTCTTGGCCGTGAAG
GGAAGATTGCAAAACCTCGTCAGTTACACAACACTCACTGGGGTATGGTCTGTCCTGCCG
AGACACCAGAAGGACAGGCCTGCGGTCTCGTCAAGAACTTGTCGCTTATGTCTTGCATAT
CCGTCGGCACCCTCTCTGCACCCGTCATCGAATTCTTGGAGGAGTGGGGCCTGGAGTCTC
TGGAGGAGAATGCTCATGCCTCAACGCCTTGCACGAAGGTCTTCGTGAATGGCGTCTGGA
TGGGCGTCCATCGAGACCCTGTGAAGCTCGTCAGCACGCTCAGGAAGCTCCGTCGCAAAG
ATGACATCAACTGCGAAGTATCCGTCGTCCGTGACATTCGAGAACGCGAGCTCCGTCTCT
ACACGGATGCTGGTCGTGTTTGCCGACCGCTCTTCATCGTCGAGAACCAGCAGCTCCTTA
TCCAGAAGAAACACATCGAGAGCTTGGTCCGTGCCAAGGAAGACCCGACGTTGTCCTACA
ACTGGGACAGCCTCCTCAAGGACGGTGTCATCGAGCTGCTGGATGCCGAGGAAGAGGAGA
CGGTGATGATATGCATGACACCGGAGGATTTGGAGAACTCGAGGCTCCAGGCTGCCGGTA
TCCATGCGGACG------------------------------------------------
------------------------------------------------------------
------------------------------------------------------------
------------------------------------------------------------
-------------------------------------------------------CAACA
TACGCGCCTGCTCTGACTC-GAGTTCGCAGTGGTCCGAGGACCGTTTCAACGAAATCATC
AAGGAGACGTCCACCTTCATCAAGAAGGTCGGTTACAACCCGAAGGCGGTTGCGTTCGTC
CCCATCTCTGGGTGGCACGGCGACAACATGTTGGAGGAGTCCAGCAAGTGAGTGTATGCG
CTATACTGTCTGATGACTCGTCACCCTGACCCTTATCCTTTAGCATGACCTGGTACAAGG
GTTGGACAAAGGAGACCAAGGCTGGTGTTGTCAAGGGGAAAACCCTTCTCGACGCTATTG
ATGCTATTGAGCCCCCCGTCCGTCCCTCCGACAAGCCCCTCCGTCTCCCTCTCCAGGATG
TCTACAAGATCGGCGGTATCGGTACGGTGCCCGTCGGCCGTGTTGAGACTGGTGTCATCA
AGGCTGGCATGGTCGTCACCTTCGCCCCCACGAACGTGACCACTGAGGTCAAGTCGGTCG
AGATGCACCACGAGCAGCTCGAGCAGGGTCTTCCTGGTGACAACGTCGGTTTCAACGTCA
AGTATGCACTTATTTTTCCGATTGCATCCGCATACTTAGCTTCTTCACAGGAACGTCTCG
GTCAAGGATATCCG----------------------------------------------
---------------------------------------------
>GanodermazonatumFL02FLUSA
---------------TCGAGTTTTGACTGGGTTGTAGCTGGCCTTGCGAGGCATGTGCAC
GCCCTGCTCATCCACTCTACACCTGTGCACTTACTGTGGGTTATGGATTGTGGAGCTCGC
TCTTTGACGAGTTTGCGAAGCGCGTCTGTGCCTGCGTTTACCACAAACACTATAAAGTAT
CAGAATGTGTATTGCGATGTAACGCATCTATATACAACTTTCAGCAACGGATCTCTTGGC
TCTCGCATCGATGAAGAACGCAGCGAAATGCGATAAGTAATGTGAATTGCAGAATTCAGT
GAATCATCGAATCTTTGAACGCACCTTGCGCTCCTTGGTATTCCGAGGAGCATGCCTGTT
TGAGTGTCATGAAATCTTCAACCTACAGTCCTTTGCGTTTTTGTAGGCTTGGACTTGGAG
GCTTGTCGGTCTTTACTGATCGGCTCCTCTCAAATGCATTAGCTTGGTTCCTTGCGAATC
GGCTGTCGGTGTGATAACGTCTACGCCGTGACCGTGACGCGTTTGGCAAGCTTCTAACCG
TCCTGTTATTGGGACAACCTTATGACCTCTGACCTCA-----------------------
------TCAAGCACAACACCATTACCAACGGCCTGAAGTACTCTCTCGCAACTGGTAACT
GGGGAGACCAGAAAAAGTCGATGTCGTCGAAGGCTGGCGTCTCGCAGGTGCTCAACCGGT
ACACCTATGCATCGACGCTGTCCCACTTGCGTCGTTGCAATACACCTCTTGGCCGCGAAG
GGAAGATCGCAAAACCCCGTCAGCTGCACAACACTCACTGGGGTATGGTCTGTCCTGCGG
AGACGCCAGAAGGACAGGCGTGCGGTCTCGTCAAGAACTTGTCTCTGATGTCTTGCATTT
CTGTCGGTACGCTCTCAGCGCCCGTCATCGAGTTCTTGGAGGAATGGGGTTTGGAGTCTC
TGGAGGAGAACGCTCACGCTTCAACGCCATGCACGAAGGTCTTCGTGAATGGCGTCTGGA
TGGGTGTCCACCGAGATCCTGTAAAGCTTGTCAGCACGCTCAGGAAGCTCCGCCGCAAAG
ATGATATCAACTGCGAAGTATCCGTTGTCCGTGATATCCGAGAAAGGGAGCTCCGTCTCT
ATACGGACGCTGGTCGCGTTTGCAGGCCTCTCTTCATCGTCGAGAACCAGCAGCTCCTCA
TCCAGAAGAAACACATTGAAAGCCTAGTCCGTGCCAAAGACGACCCGACATTATCTTACA
ACTGGGACAGCCTCCTCAAGGATGGTGTCATCGAGCTGCTAGATGCCGAGGAAGAGGAGA
CGGTCATGATCTCTATGACGCCTGAGGATTTGGAAAACTCGAGGCTTCAGTCCGCCGGTA
TGCATGCGGAGGACGAGAACGACGATCCCTCAGCTCGATTAAAGGCGGCCACCTCCGCGC
ATACCTGGACGCATTGCGAGATTCACCCGAGCATGATCTTGGGTGTTTGTGCTAGTATCA
TTCC--------------------------------------------------------
---------------------------CGCCCTCCTTGCCTTCACCCTCGGTGTCAGGCA
GCTCATCGTCGCCGTCAACAAGATGGACACCACCAAGGTTCGTTGTCACGTGAATCATCA
TACCCTGGTGTCCTGACTCGGAGCCCGCAGTGGTCTGAGGACCGTTTCAACGAAATCATC
AAGGAGACGTCCACCTTCATCAAGAAGGTCGGTTACAACCCCAAGGCGGTTGCCTTCGTC
CCTATCTCTGGCTGGCACGGCGACAACATGTTGGAGGAGTCCACCAAGTGAGTATATGCG
CTCTGCTAGCCGTTGAGCTGATCTCCTGACCCGTTTACCGTAGCATGCCTTGGTACAAGG
GCTGGACAAAGGAGACGAAGGCCGGTGTTGTCAAGGGCAAGACCCTCTTGGACGCCATCG
ACGCCATCGAGCCCCCCGTGCGTCCCTCGGACAAGCCCCTCCGTCTCCCCCTCCAGGATG
TGTACAAGATCGGTGGTATTGGCACGGTGCCCGTCGGCCGTGTTGAGACCGGTATCATCA
AGGCTGGCATGGTCGTCACCTTCGCGCCTACGAACGTGACCACTGAGGTCAAGTCCGTCG
AAATGCACCACGAGCAGCTTGAGCAGGGTGTCCCTGGTGACAACGTTGGGTTCAACGTAA
AGTATGTGTTTTTCTCTCTGACGGCGTCTGCATCCTTAACATCTTTGTAGGAACGTTTCG
GTCAAAGACATTCGTCGTGGTAACGTCGCTTCCGACTCGAAGAACGACCCTGCCAAGGAG
GCCGCGTCGTTCACCGCCCAGGTTATCATCCTTAACCACCCCGGT
>GanodermazonatumFL03FLUSA
---------------TCGAGTTTTGACTGGGTTGTAGCTGGCCTTGCGAGGCATGTGCAC
GCCCTGCTCATCCACTCTACACCTGTGCACTTACTGTGGGTTATGGATTGTGGAGCTCGC
TCTTTGACGAGTTTGCGAAGCGCGTCTGTGCCTGCGTTTACCACAAACACTATAAAGTAT
CAGAATGTGTATTGCGATGTAACGCATCTATATACAACTTTCAGCAACGGATCTCTTGGC
TCTCGCATCGATGAAGAACGCAGCGAAATGCGATAAGTAATGTGAATTGCAGAATTCAGT
GAATCATCGAATCTTTGAACGCACCTTGCGCTCCTTGGTATTCCGAGGAGCATGCCTGTT
TGAGTGTCATGAAATCTTCAACCTACAGTCCTTTGCGTTTTTGTAGGCTTGGACTTGGAG
GCTTGTCGGTCTTTACTGATCGGCTCCTCTCAAATGCATTAGCTTGGTTCCTTGCGAATC
GGCTGTCGGTGTGATAACGTCTACGCCGTGACCGTGACGCGTTTGGCAAGCTTCTAACCG
TCCTGTTATTGGGACAACCTTATGACCTCTGACCTCA-----------------------
------TCAAGCACAACACCATTACCAACGGCCTGAAGTACTCTCTCGCAACTGGTAACT
GGGGAGACCAGAAAAAGTCGATGTCGTCGAAGGCTGGCGTCTCGCAGGTGCTCAACCGGT
ACACCTATGCATCGACGCTGTCCCACTTGCGTCGTTGCAATACACCTCTTGGCCGCGAAG
GGAAGATCGCAAAACCCCGTCAGCTGCACAACACTCACTGGGGTATGGTCTGTCCTGCGG
AGACGCCAGAAGGACAGGCGTGCGGTCTCGTCAAGAACTTGTCTCTGATGTCTTGCATTT
CTGTCGGTACGCTCTCAGCGCCCGTCATCGAGTTCTTGGAGGAATGGGGTTTGGAGTCTC
TGGAGGAGAACGCTCACGCTTCAACGCCATGCACGAAGGTCTTCGTGAATGGCGTCTGGA
TGGGTGTCCACCGAGATCCTGTAAAGCTTGTCAGCACGCTCAGGAAGCTCCGCCGCAAAG
ATGATATCAACTGCGAAGTATCCGTTGTCCGTGATATCCGAGAAAGGGAGCTCCGTCTCT
ATACGGACGCTGGTCGCGTTTGCAGGCCTCTCTTCATCGTCGAGAACCAGCAGCTCCTCA
TCCAGAAGAAACACATTGAAAGCCTAGTCCGTGCCAAAGACGACCCGACATTATCTTACA
ACTGGGACAGCCTCCTCAAGGATGGTGTCATCGAGCTGCTAGATGCCGAGGAAGAGGAGA
CGGTCATGATCTCTATGACGCCTGAGGATTTGGAAAACTCGAGGCTTCAGTCCGCCGGTA
TGCATGCGGAGGACGAGAACGACGATCCCTCAGCTCGATTAAAGGCGGCCACCTCCGCGC
ATACCTGGACGCATTGCGAGATTCACCCGAGCATGATCTTGGGTGTTTGTGCTAGTATCA
TTCC--------------------------------------------------------
---------------------------CGCCCTCCTTGCCTTCACCCTCGGTGTCAGGCA
GCTCATCGTCGCCGTCAACAAGATGGACACCACCAAGGTTCGTTGTCACGTGAATCATCA
TACCCTGGTGTCCTGACTCGGAGCCCGCAGTGGTCTGAGGACCGTTTCAACGAAATCATC
AAGGAGACGTCCACCTTCATCAAGAAGGTCGGTTACAACCCCAAGGCGGTTGCCTTCGTC
CCTATCTCTGGCTGGCACGGCGACAACATGTTGGAGGAGTCCACCAAGTGAGTATATGCG
CTCTGCTAGCCGTTGAGCTGATCTCCTGACCCGTTTACCGTAGCATGCCTTGGTACAAGG
GCTGGACAAAGGAGACGAAGGCCGGTGTTGTCAAGGGCAAGACCCTCTTGGACGCCATCG
ACGCCATCGAGCCCCCCGTGCGTCCCTCGGACAAGCCCCTCCGTCTCCCCCTCCAGGATG
TGTACAAGATCGGTGGTATTGGCACGGTGCCCGTCGGCCGTGTTGAGACCGGTATCATCA
AGGCTGGCATGGTCGTCACCTTCGCGCCTACGAACGTGACCACTGAGGTCAAGTCCGTCG
AAATGCACCACGAGCAGCTTGAGCAGGGTGTCCCTGGTGACAACGTTGGGTTCAACGTAA
AGTATGTGTTTTTCTCTCTGACGGCGTCTGCATCCTTAACATCTTTGTAGGAACGTTTCG
GTCAAAGACATTCGTCGTGGTAACGTCGCTTCCGACTCGAAGAACGACCCTGCCAAGGAG
GCCGCGTCGTTCACCGCCCAGGTTATCATCCTTAACCACCCCGGT
>TomophaguscolossusTC02Vietnam
---------------TCGAGTATGGACTGGGTTGTAGCTGGCCTTCCGAGGCATGTGCAC
GCCCTGCTCATCCACTCTACACCTGTGCACTTACTGTGGGTTTCAGATTGGAGAGCAGGT
CT-TTTACAGGCTTGTGAA---CGTCTGGACTCGCGTTTATTATAAATGCTATAAAGTAC
TAGAATGTATATTGTGATGTAACGCATCTGTGTACAACTTTCAGCAACGGATCTCTTGGC
TCTCGCATCGATGAAGAACGCAGCGAAATGCGATAAGTAATGTGAATTGCAGAATTCAGT
GAATCATCGAATTTTTGAACGCACCTTGCGCTCCTTGGTATTCCGAGGAGCATGCCTGTT
TGAGTGTTGTGAAATCTTCAACCTACAAGCCTTTGTGGTTTGTTAGGCTTGGATATGGAG
GCTTGTCGGCC-TTGCGGGTCGGCTCCTCTTAAATGCATTAGCTTGATTCCTTGCGAATC
GGCTCTCGGTGTGATATTGTCTATGCCGTGACCGTGAAGCGTTTGGCAAGCTTCTAACCG
TCTCA--TAAGAGACAGCTTCTTGACATCTGACCTCA-----------------------
------??????????????????????????????????????????????????????
????????????????????????????????????????????????????????????
????????????????????????????????????????????????????????????
????????????????????????????????????????????????????????????
????????????????????????????????????????????????????????????
????????????????????????????????????????????????????????????
????????????????????????????????????????????????????????????
????????????????????????????????????????????????????????????
????????????????????????????????????????????????????????????
????????????????????????????????????????????????????????????
????????????????????????????????????????????????????????????
????????????????????????????????????????????????????????????
????????????????????????????????????????????????????????????
????????????????????????????????????????????????????????????
????????????????????????????????????????????????????????????
????--------------------------------------------------------
---------------------------CGCTCTCCTCGCCTTCACCCTCGGTGTCAGGCA
GCTCATCGTTGCCGTCAACAAGATGGACACCACCAAGGTTTGTTGTCACGTGCTTCATTT
TCCGCTTGGGGTCTGAC-CGACTGTTGCAGTGGTCCGAGGATCGTTTCAACGAAATTGTC
AAGGAGACGTCTACCTTCATTAAGAAGGTCGGTTACAACCCCAAGGCAGTTGCATTCGTC
CCTATTTCTGGCTGGCATGGCGACAACATGTTGGAGGAGTCGTCCAAGTGAGTATATGCA
CCGTGTTTCTCCATGCATCATCCTCCTTAGCCCATTTATTCAGCATGCCTTGGTACAAGG
GCTGGTCGAAGGAGACCAAGGGTGGTGTCGTCAAGGGCAAGACCCTCCTCGACGCCATCG
ATGCCATTGAGCCCCCTGTCCGTCCCTCCGACAAGCCCCTCCGTCTCCCTCTCCAGGATG
TCTACAAGATCGGTGGTATCGGTACGGTGCCCGTCGGTCGTGTTGAGACTGGTATCATCA
AAGCTGGCATGGTCGTTACTTTCGCGCCTACGAACGTGACCACTGAGGTCAAGTCCGTCG
AGATGCACCACGAGCAGCTCGAGCAGGGTGTCCCTGGTGACAACGTCGGTTTCAACGTGA
AGTACGTATATTGTCTTCTAGTGATGTCTGCATGCTAAATACTTTTCCAGGAACGTCTCG
GTCAAGGATATCCGCCGTGGTAACGTCGCCTCCGACTCCAAGAACGACCCCGCCAAGGAG
GCTGCTTCTTTCACCGCCCAGGTCATCATCCTCAATCACCCCGGT
